# Supplementary material for: NIPSNAP1 directs dual mechanisms to restrain senescence in cancer cells
Source: J Transl Med. 2023 Jun 20;21:401. doi: 10.1186/s12967-023-04232-1 (PMC10280965; doi:10.1186/s12967-023-04232-1)
Supplement: Supplementary file 8 — Additional file 8: Table S6. List of NIPSNAP1- and IgG-interacting proteins from MS analysis. [file 12967_2023_4232_MOESM8_ESM.xlsx]

## Sheet: NIPSNAP1-Flag
ProteinName	PepCount	UniquePepCount	CoverPercent [%]	MW[kDa]
T-complex protein 1 subunit eta	54	36	73.4	59.365
CCT-theta	59	34	65.6	59.649
T-complex protein 1 subunit delta	46	31	63	57.923
Epididymis luminal protein 33	39	29	62.9	60.342
T-complex protein 1 subunit epsilon	38	29	48.4	70.897
T-complex protein 1 subunit gamma	49	28	54.1	59.670
T-complex protein 1 subunit alpha	47	28	42.2	66.037
Keratin, type II cytoskeletal 1	40	28	46	60.533
Filamin-A	29	27	13.6	278.22
CCT-beta	28	27	7	469.08
DNA-dependent protein kinase catalytic subunit	38	26	69.3	57.487
T-complex protein 1 subunit zeta	36	26	53.9	58.826
Keratin, type I cytoskeletal 10	36	26	55.3	58.023
Keratin, type II cytoskeletal 2 epidermal	29	26	47.6	62.063
Keratin, type I cytoskeletal 9	31	25	42.2	65.432
Keratin, type I cytoskeletal 19	24	21	50.5	44.105
HSPA1A	23	20	30.4	72.683
Heat shock protein 90kDa alpha (Cytosolic), class B member 1, isoform CRA_a	21	20	29.1	83.263
Protein NipSnap homolog 1	23	19	28.7	70.037
Protein arginine N-methyltransferase 5	34	18	63.7	33.309
Aspartate carbamoyltransferase	22	18	32.9	53.703
Keratin, type II cytoskeletal 8	20	18	8.2	235.17
Tubulin alpha chain	25	17	39.2	61.053
Elongation factor 1-alpha	15	15	30.2	48.057
60 kDa heat shock protein, mitochondrial	18	14	21.8	62.377
Keratin, type I cytoskeletal 18	16	14	43.2	46.240
F-box/LRR-repeat protein 14	16	13	26.4	45.885
Keratin, type II cytoskeletal 5	15	13	14.7	108.66
Kinesin-like protein KIF11	13	13	13.9	119.15
cDNA FLJ78504, highly similar to Homo sapiens keratin 6A (KRT6A), mRNA	16	12	17.7	60.030
Elongation factor Tu, mitochondrial	14	12	28.5	49.540
Keratin, type II cytoskeletal 6B	13	12	23	51.560
Keratin, type I cytoskeletal 16	13	12	23	51.267
T-complex protein 1 subunit alpha	15	11	16.1	60.066
Keratin, type I cytoskeletal 14	15	11	29.2	49.839
Tubulin beta chain	12	11	48.1	26.688
HCG15971, isoform CRA_a	15	10	83	14.418
HSPA1L	14	10	25.9	49.670
Tubulin beta chain	10	10	13.8	84.658
Tubulin beta-4A chain	13	9	22.6	41.736
40S ribosomal protein S3	13	9	15.9	70.403
ADP,ATP carrier protein, liver isoform T2 variant	11	9	23.4	49.585
40S ribosomal protein S16	9	9	11.5	48.105
Keratin, type I cytoskeletal 17	9	8	26.6	35.382
Tubulin beta chain	8	8	25.3	36.052
Protein-serine/threonine phosphatase	8	8	47.2	14.418
60S ribosomal protein L40	10	7	17.5	42.008
Keratin, type II cytoskeletal 3	10	7	47.6	14.728
Superoxide dismutase [Mn], mitochondrial	10	7	18.8	24.749
Glyceraldehyde-3-phosphate dehydrogenase	9	7	7.1	64.416
Testis tissue sperm-binding protein Li 44a	9	7	18.1	52.709
Heat shock protein HSP 90-alpha	8	7	26.3	36.723
Keratin, type II cytoskeletal 2 oral	7	7	10.5	49.211
SLC25A5 protein	7	7	3.5	282.38
Keratin, type I cytoskeletal 15	8	6	5	65.840
ATP synthase subunit alpha	7	6	16.1	35.293
Protein arginine N-methyltransferase 1 transcript variant 39	7	6	11.3	59.749
Dermcidin	6	6	6	114.75
Hornerin	6	6	9.4	81.307
Keratin, type I cytoskeletal 13	6	6	40.9	11.283
cDNA FLJ59206, highly similar to Eukaryotic translation initiation factor 4B	6	6	16	40.035
Ribosomal protein S4, X-linked X isoform variant	6	6	12.1	66.127
Epididymis luminal protein 2	6	6	12	45.260
DNA replication licensing factor MCM7	6	6	19	29.578
Sarcoplasmic/endoplasmic reticulum calcium ATPase 2	6	6	21.1	29.173
40S ribosomal protein S3	6	5	10.8	47.168
Epididymis luminal protein 4	6	5	6.2	57.864
Keratin, type II cytoskeletal 74	6	5	22.8	27.744
ATP synthase subunit gamma, mitochondrial	6	5	36.7	14.317
75 kDa glucose-regulated protein	5	5	6.4	76.613
cDNA FLJ54371, highly similar to Serum albumin	5	5	15.4	32.995
Histone H2B	5	5	22.3	17.718
14-3-3 protein beta/alpha	5	5	31.7	13.92
40S ribosomal protein S18	5	5	2.7	273.19
Bcl-2-associated transcription factor 1	5	5	6.6	80.617
Alpha-enolase	5	5	8.6	73.679
40S ribosomal protein S2	5	5	7.4	70.362
3-hydroxyacyl-[acyl-carrier-protein] dehydratase	5	5	24.1	18.040
POTE ankyrin domain family member J	5	5	20.3	28.112
THRAP3 protein	5	5	16.3	31.296
Tubulin beta chain	6	4	3.8	117.38
Histone H2B type 2-E	5	4	5.1	51.385
Keratin, type II cytoskeletal 7	5	4	9	46.701
40S ribosomal protein S15a	5	4	16	41.857
DnaJ homolog subfamily A member 2	4	4	8.8	60.976
Histone H1.3	4	4	9.9	45.745
Calcium-activated neutral proteinase 1	4	4	16.2	22.349
26S proteasome non-ATPase regulatory subunit 3	4	4	15.9	27.763
Nucleolin	4	4	15.7	28.302
14-3-3 protein theta	4	4	17	18.430
Histone H4	4	4	1.3	291.01
40S ribosomal protein S11	4	4	5.1	81.818
Coatomer subunit beta	4	4	29.2	14.823
60S ribosomal protein L37a	4	4	38.8	11.367
14-3-3 protein gamma	5	3	5.5	72.332
Filamin-C	3	3	10.4	34.095
cDNA FLJ10153 fis, clone HEMBA1003417, highly similar to BAG family molecular chaperone regulator 2	3	3	7.6	28.768
Sodium/potassium-transporting ATPase subunit alpha	3	3	0.8	331.77
Major vault protein	3	3	4.2	107.14
Keratin, type I cuticular Ha2	3	3	35.8	10.275
60S ribosomal protein L27a	3	3	7.7	50.975
Solute carrier family 25 (Mitochondrial carrier phosphate carrier), member 3, isoform CRA_a	3	3	6	50.342
Endoplasmic reticulum chaperone BiP	3	3	6.9	47.236
60S ribosomal protein L23	3	3	7.7	39.958
cDNA FLJ54710, highly similar to Target of Myb protein 1	3	3	13.2	23.711
Proliferating cell nuclear antigen	3	3	3.5	87.543
TOB3	3	3	3.8	112.43
IG c343_light_IGKV2D-29_IGKJ4	3	3	19.4	12.476
IG c1653_light_IGKV2-24_IGKJ2	3	3	5.3	65.114
Heterogeneous nuclear ribonucleoprotein K	3	3	19.4	14.149
Cyclin-dependent kinase 1	5	2	2	54.830
Protein CC2D2B	4	2	0.5	122.95
Desmoplakin	4	2	17.7	12.293
Keratin, type I cuticular Ha1	4	2	10.7	12.243
IGL c568_light_IGKV1-5_IGKJ2	3	2	6.5	44.867
Anti-Mpl scFv	3	2	5.8	53.943
IG c622_light_IGKV2D-29_IGKJ4	3	2	0.5	228.52
DnaJ homolog subfamily A member 1	3	2	0.8	144.95
Cilia- and flagella-associated protein 57	3	2	2.7	49.248
ATPase PAAT	3	2	10.3	11.751
Monocarboxylate transporter 1	3	2	12.5	12.126
Rootletin	3	2	4.1	25.261
Zinc finger protein 40	3	2	0.3	296.66
Protein shisa-8	2	2	3.2	41.994
Putative ciliary rootlet coiled-coil protein 2	2	2	0.8	185.63
Glyceraldehyde-3-phosphate dehydrogenase, testis-specific	2	2	3.1	44.500
TPR and ankyrin repeat-containing protein 1	2	2	0.2	593.38
Immunoglobulin gamma-1 heavy chain	2	2	0.3	336.21
Spectrin alpha chain, erythrocytic 1	2	2	3.7	74.138
Histidine--tRNA ligase, cytoplasmic	2	2	0.5	280.01
Transcription factor HIVEP2	2	2	0.8	156.33
Histone-lysine N-methyltransferase 2D	2	2	2.5	58.573
40S ribosomal protein S13	2	2	2.4	49.328
Pyruvate carboxylase, mitochondrial	2	2	17.1	11.737
40S ribosomal protein S25	2	2	1.3	129.63
Centromere protein F	2	2	2.1	57.409
40S ribosomal protein S6	2	2	0.4	311.64
Emerin	2	2	13	22.086
Small nuclear ribonucleoprotein Sm D2	2	2	0.4	269.05
Tyrosine-protein kinase Lyn	2	2	0.4	357.52
RNA-binding protein 10	2	2	8.6	28.993
1-phosphatidylinositol 4,5-bisphosphate phosphodiesterase beta-4	2	2	10.6	17.222
Adenomatous polyposis coli protein	2	2	14.4	13.526
Spermatogenesis-associated protein 31D1	2	2	8	28.680
DENN domain-containing protein 2C	2	2	15.2	13.741
OTU domain-containing protein 4	2	2	3.1	103.53
DDB1- and CUL4-associated factor 12-like protein 1	2	2	1.5	124.04
Peroxiredoxin-5, mitochondrial	2	2	1.3	140.95
Prelamin-A/C	2	2	0.5	134.46
Protocadherin-23	2	2	1.9	70.591
Nuclear cap-binding protein subunit 3	2	2	2.1	51.200
MICAL C-terminal-like protein	2	2	1.4	106.86
Centrosomal protein of 97 kDa	2	2	0.6	322.23
Thioredoxin	2	2	0.9	175.61
Protein KIBRA	2	2	2.8	77.276
Insulin receptor	2	2	1.2	96.979
ATP-dependent RNA helicase A	2	2	1.2	125.29
TNFAIP3-interacting protein 2	2	2	1.3	96.597
Dynein heavy chain 3, axonemal	2	2	0.1	1011.0
Transmembrane protein 131	2	2	3.2	48.699
Keratin, type II cuticular Hb2	2	2	0.3	470.76
Molybdenum cofactor sulfurase	2	2	0.1	529.01
Dynein heavy chain 5, axonemal	2	2	0.9	216.85
SEC14-like protein 3	2	2	1	111.80
Serine/threonine-protein phosphatase PGAM5, mitochondrial	2	2	0.8	205.13
Protein Spindly	2	2	2.4	70.171
Golgi-associated kinase 1A	2	2	1.1	98.118
Protein Shroom3	2	2	6.5	32.004
Nesprin-1	2	2	3.7	56.652
NACHT, LRR and PYD domains-containing protein 7	2	2	0.2	487.47
Intraflagellar transport protein 172 homolog	2	2	4	46.047
Dynein heavy chain 1, axonemal	2	2	0.2	509.30
Dynein heavy chain 17, axonemal	2	2	2	63.636
Exonuclease mut-7 homolog	2	2	0.6	197.57
Phosphoribosyl pyrophosphate synthetase-associated protein 1, isoform CRA_a	2	2	8.4	29.600
Testis-specific chromodomain protein Y 1	2	2	2.4	60.472
Myosin XVIIIB, isoform CRA_d	2	2	0.8	272.28
Nuclear mitotic apparatus protein 1, isoform CRA_c	2	2	0.8	174.51
Protein LSM14 homolog A	2	2	3.6	39.393
Testis secretory sperm-binding protein Li 201a	2	2	0.4	289.62
L-lactate dehydrogenase	2	2	4	38.018
Spindlin-1	2	2	3.1	41.942
HECT-type E3 ubiquitin transferase	2	2	0.8	152.00
Cyclin-dependent kinase 13	2	2	0.5	271.41
IGH c164_heavy__IGHV3-11_IGHD1-26_IGHJ3	2	2	16	16.159
Talin-1	2	2	3	51.031
Sodium/potassium-transporting ATPase subunit alpha	2	2	1.6	80.018
IGH + IGL c414_heavy_IGHV3-21_IGHD2-15_IGHJ4	2	2	2.1	114.11
40S ribosomal protein S14	2	2	6.4	30.688
L-lactate dehydrogenase	2	2	12.8	13.627
IG c271_heavy_IGHV3-74_IGHD2-8_IGHJ6	2	2	8.4	13.170
KRT83 protein	2	2	12	13.782
p180/ribosome receptor	2	2	4.4	49.640
cDNA FLJ76940, highly similar to Homo sapiens ubiquitin specific peptidase 8 (USP8), mRNA	2	2	1.1	165.74
cDNA FLJ13913 fis, clone Y79AA1000231, highly similar to Nucleolar protein NOP5	2	2	1.2	127.49
Histone H2A	2	2	12.3	14.137
Voltage-dependent calcium channel subunit alpha-2/delta-3	2	2	5.1	52.288
cDNA FLJ58901, highly similar to Seryl-tRNA synthetase, mitochondrial	2	2	1.3	88.608
Kinesin-like protein	2	2	6.7	15.186
cDNA FLJ39233 fis, clone OCBBF2007756, highly similar to Zinc finger protein 95 homolog	2	2	1.9	60.191
60S ribosomal protein L22-like 1	2	2	4.7	42.498
SYDE1	2	2	0	3713.6
60S ribosomal protein L8	2	2	19.8	14.478
Transcription factor SOX-5	2	2	6.5	33.249
Annexin	2	2	9.3	22.459
40S ribosomal protein S3a	2	2	13.1	22.388
Obscurin	2	2	5.5	15.717
Intraflagellar transport protein 81 homolog	2	2	3.1	50.868
Sulfotransferase	2	2	4.4	33.946
Ectonucleoside triphosphate diphosphohydrolase 6	2	2	13.1	10.024
SND1-BRAF fusion	2	2	1.2	73.366
SH3KBP1-binding protein 1	2	2	1.7	70.213
Titin	2	2	6.6	26.564
60S ribosomal protein L28	2	2	1.1	109.14
Mutant desmin	2	2	2.9	65.910
Very-long-chain enoyl-CoA reductase	2	2	14.9	18.078
Protein Shroom2	2	2	18.1	11.773
60S ribosomal protein L18a	2	2	2.7	53.578
Uncharacterized protein	2	2	23.1	10.700
HCG2032320, isoform CRA_a	2	2	6.9	40.186
Uncharacterized protein DKFZp686C15213	2	2	12.5	21.544
60S ribosomal protein L7a	2	2	13.1	18.564
60S ribosomal protein L21	2	2	3	51.098
Similar to intersectin 2	2	2	1.9	69.235
PDE4DIP protein	2	2	7.3	21.307
BIVM-ERCC5 readthrough	2	2	0.6	184.45
Epididymis luminal protein 71	2	2	1.2	130.89
Adenosylhomocysteinase	2	2	1.2	223.11
Polycomb group RING finger protein 2	2	2	2.1	92.467
Epididymis luminal protein 35	6	1	3.1	21.510
IGL c59_light_IGLV1-40_IGLJ3	3	1	0.8	124.02
BZW2 protein	3	1	9	6.8625
HCG2039797	3	1	5.4	11.374
IG c736_heavy_IGHV1-18_IGHD2-2_IGHJ5	3	1	11.2	13.696
cDNA FLJ56831, highly similar to Potassium voltage-gated channel subfamily KQT member 5	3	1	38.1	2.2135
RNA-binding protein MEX3A	3	1	1.8	43.477
APC membrane recruitment protein 1	3	1	1.4	44.217
Glutamate-rich protein 6	3	1	9.6	6.7716
cDNA FLJ76843, highly similar to Homo sapiens guanine nucleotide binding protein (G protein), alpha 15 (Gq class) (GNA15), mRNA	2	1	1.3	54.172
40S ribosomal protein S12	2	1	1.8	30.759
Interleukin-33	2	1	1.4	70.287
Integrator complex subunit 3	2	1	7.5	14.514
Kallikrein-related peptidase 6 transcript variant 10	2	1	1	118.06
Alkaline phosphatase	2	1	0.7	75.253
Protein O-mannosyl-transferase TMTC2	2	1	0.1	481.88
IG c224_light_IGKV4-1_IGKJ1	2	1	0.8	94.128
Plastin-2	2	1	1.2	65.535
Nuclear receptor coactivator 5	2	1	2	56.811
Zinc finger protein 552	2	1	0.5	124.95
UHRF1-binding protein 1-like	2	1	2.1	30.585
cDNA FLJ54809, highly similar to Synapsin-2	2	1	0.7	73.382
cDNA FLJ13831 fis, clone THYRO1000662, highly similar to DNA polymerase eta	2	1	7	12.658
Coiled-coil and C2 domain-containing protein 2A	2	1	0.9	82.268
cDNA FLJ55437, highly similar to Homo sapiens WD repeat domain 42A (WDR42A), mRNA	2	1	0.8	76.982
MHC class I antigen	2	1	2.5	30.588
Serpin H1	2	1	0.8	64.866
Transforming growth factor-beta-induced protein ig-h3	2	1	2.2	31.248
E3 ubiquitin-protein ligase HUWE1	2	1	8.8	32.626
Electron transfer flavoprotein subunit alpha, mitochondrial	2	1	1.3	39.793
Alternative protein CSF2RB	2	1	4	16.680
Menin	2	1	7.4	26.772
REST corepressor 1	2	1	20	3.9062
DNA helicase	2	1	11.6	9.1724
Ezrin	2	1	7.4	11.645
Putative MAGE domain-containing protein MAGEA13P	2	1	1.2	43.214
T cell receptor alpha variable 21	2	1	1.7	37.723
Embryonic polyadenylate-binding protein 2	2	1	3.8	18.865
P2X purinoceptor	1	1	6.2	12.288
Protein chibby homolog 3	1	1	3.5	19.412
SH3 domain-containing protein 21	1	1	0.7	70.518
Succinate dehydrogenase assembly factor 1, mitochondrial	1	1	1.7	37.898
Sine oculis-binding protein homolog	1	1	3.9	30.385
Coiled-coil domain-containing protein 200	1	1	6.9	12.806
DNA polymerase delta subunit 3	1	1	2.8	27.342
Ubiquitin carboxyl-terminal hydrolase 17-like protein 12	1	1	0.9	92.656
Putative PDZ domain-containing protein PDZK1P1	1	1	3.2	44.054
Putative MORF4 family-associated protein 1-like protein UPP	1	1	5.8	13.369
E3 ubiquitin-protein ligase RNF135	1	1	1.5	59.686
Tripartite motif-containing protein 77	1	1	1.3	76.452
Interferon lambda-4	1	1	0.3	190.07
Transmembrane protein 232	1	1	1.1	52.449
Uncharacterized protein C4orf54	1	1	2.7	19.674
Armadillo repeat protein deleted in velo-cardio-facial syndrome	1	1	3.3	23.353
Procollagen-lysine,2-oxoglutarate 5-dioxygenase 2	1	1	0.7	104.64
AP-3 complex subunit delta-1	1	1	0.9	84.684
NAC-alpha domain-containing protein 1	1	1	1.6	41.522
Kinetochore protein NDC80 homolog	1	1	0.6	130.15
T-box transcription factor TBX3	1	1	0.9	73.911
Synaptosomal-associated protein 23	1	1	1.4	49.512
MutS protein homolog 4	1	1	0.4	161.09
Actin-related protein 2/3 complex subunit 5	1	1	0.9	79.387
Ephrin type-B receptor 6	1	1	0.7	110.69
Acyl-CoA desaturase	1	1	0.6	104.75
Pre-mRNA-splicing factor ATP-dependent RNA helicase DHX15	1	1	3.9	16.320
G-protein coupled receptor 39	1	1	1.6	90.931
Histone acetyltransferase type B catalytic subunit	1	1	1.9	51.328
Tumor necrosis factor ligand superfamily member 12	1	1	1.1	57.442
Membrane-bound transcription factor site-2 protease	1	1	2	27.215
Long-chain-fatty-acid--CoA ligase 4	1	1	0.4	218.40
Protein CutA	1	1	0.8	79.187
Slit homolog 3 protein	1	1	0.4	138.82
Hyaluronan mediated motility receptor	1	1	7.8	19.116
Gamma-synuclein	1	1	0.4	120.86
Rhomboid-related protein 1	1	1	0.3	167.71
Leucine-rich repeats and immunoglobulin-like domains protein 2	1	1	0.5	160.89
SLIT-ROBO Rho GTPase-activating protein 2	1	1	0.6	133.06
Semaphorin-3D	1	1	0.6	179.14
Rho-associated protein kinase 2	1	1	0.9	84.099
Eukaryotic translation initiation factor 5B	1	1	0.1	513.63
BAI1-associated protein 3	1	1	0.5	127.49
Transient receptor potential cation channel subfamily A member 1	1	1	1.8	48.313
E3 ubiquitin-protein ligase MYCBP2	1	1	7	13.330
Germinal-center associated nuclear protein	1	1	0.4	131.89
Erlin-2	1	1	0.6	118.96
Ubiquitin carboxyl-terminal hydrolase 19	1	1	3.5	37.839
Paired amphipathic helix protein Sin3b	1	1	0.6	121.89
Low-density lipoprotein receptor-related protein 5	1	1	0.4	145.64
E3 ubiquitin-protein ligase UBR5	1	1	1	89.650
Mitochondrial mRNA pseudouridine synthase TRUB2	1	1	1.5	45.281
Putative HLA class I histocompatibility antigen, alpha chain H	1	1	0.2	309.34
Tetraspanin-12	1	1	1.9	35.382
G2/mitotic-specific cyclin-B2	1	1	2.7	36.694
Polyadenylate-binding protein 4-like	1	1	1.4	46.529
Ankyrin repeat domain-containing protein 34C	1	1	2.1	46.735
Creatine kinase M-type	1	1	1.6	40.891
Decreased expression in renal and prostate cancer protein	1	1	0.8	137.00
Argininosuccinate synthase	1	1	2.2	45.059
Complement component C8 alpha chain	1	1	7	13.241
Solute carrier family 35 member E2B	1	1	3.6	43.100
Coiled-coil domain-containing protein 166	1	1	0.8	65.162
Alpha-1-antitrypsin	1	1	0.4	139.09
Protein S100-A9	1	1	1.1	58.255
Calcitonin gene-related peptide 2	1	1	2.1	41.853
Plasminogen activator inhibitor 1	1	1	2.6	51.390
Anion exchange protein 2	1	1	1.4	43.776
Microsomal glutathione S-transferase 1	1	1	1.8	48.708
Lysine-specific demethylase 4B	1	1	5.5	13.705
Complement factor H	1	1	3.8	17.598
Rod cGMP-specific 3',5'-cyclic phosphodiesterase subunit alpha	1	1	0.6	127.17
Alpha-actinin-1	1	1	0.5	103.05
Integrin alpha-M	1	1	0.4	114.89
Short-chain specific acyl-CoA dehydrogenase, mitochondrial	1	1	0.8	95.337
60S ribosomal protein L17	1	1	2.9	30.867
Integrin alpha-4	1	1	1.4	42.750
Elongation factor 2	1	1	3.1	44.296
NAD(P)H dehydrogenase [quinone] 1	1	1	0.9	99.546
Erythroid transcription factor	1	1	7.6	21.396
Cytochrome c oxidase subunit 5A, mitochondrial	1	1	4	16.761
Zinc finger and BTB domain-containing protein 25	1	1	1.7	43.009
Voltage-dependent anion-selective channel protein 1	1	1	4.5	30.772
Elongation factor 1-gamma	1	1	1.7	53.164
Transcriptional repressor protein YY1	1	1	1.3	48.989
Serine--pyruvate aminotransferase	1	1	1.9	44.712
Tryptophan--tRNA ligase, cytoplasmic	1	1	4.7	28.432
Gap junction alpha-4 protein	1	1	1.6	50.118
NADH-ubiquinone oxidoreductase 75 kDa subunit, mitochondrial	1	1	0.9	79.466
Sepiapterin reductase	1	1	0.4	160.96
Proteasome subunit alpha type-3	1	1	3.8	43.660
Choline kinase alpha	1	1	0.4	140.00
Nitric oxide synthase, brain	1	1	2.1	37.413
Electron transfer flavoprotein subunit beta	1	1	5.3	28.048
Dihydrolipoyllysine-residue succinyltransferase component of 2-oxoglutarate dehydrogenase complex, mitochondrial	1	1	0.5	131.58
DNA-binding protein SMUBP-2	1	1	2.1	52.248
Insulin receptor substrate 1	1	1	3	48.633
Phospholipase A2 group V	1	1	1.7	48.754
26S proteasome regulatory subunit 7	1	1	2.3	27.843
S-adenosylmethionine synthase isoform type-2	1	1	0.6	109.14
Homeobox protein cut-like 1	1	1	3.6	15.674
Neural cell adhesion molecule L1	1	1	0.4	164.18
ETS translocation variant 3	1	1	1.7	57.000
Phosphatidylinositol 4,5-bisphosphate 3-kinase catalytic subunit beta isoform	1	1	0.6	122.76
C-C chemokine receptor type 10	1	1	1.4	46.168
Probable 28S rRNA (cytosine(4447)-C(5))-methyltransferase	1	1	0.6	89.300
4-trimethylaminobutyraldehyde dehydrogenase	1	1	1.6	38.415
Zinc finger protein 165	1	1	0.2	272.50
RNA-binding protein 25	1	1	3.2	53.801
Serine/threonine-protein kinase Nek3	1	1	0.5	100.18
Hsc70-interacting protein	1	1	1.2	55.769
Motor neuron and pancreas homeobox protein 1	1	1	0.8	80.592
Potassium-transporting ATPase alpha chain 2	1	1	2.4	40.568
Double-strand break repair protein MRE11	1	1	1.3	41.331
E3 ubiquitin-protein ligase TTC3	1	1	1.7	57.704
Spermine synthase	1	1	2.1	41.267
Microfibril-associated glycoprotein 3	1	1	0.2	229.86
F-box/WD repeat-containing protein 4	1	1	0.3	164.89
Heterogeneous nuclear ribonucleoprotein H2	1	1	0.6	115.50
Afadin	1	1	1.5	51.957
P2X purinoceptor 3	1	1	1.3	40.164
Neurogenic locus notch homolog protein 1	1	1	0.2	206.80
Microfibrillar-associated protein 1	1	1	3.5	49.263
DNA repair protein RAD52 homolog	1	1	1.5	44.288
40S ribosomal protein S8	1	1	2.1	46.336
Myomesin-2	1	1	1.6	47.747
60S ribosomal protein L32	1	1	5.2	24.204
Transforming growth factor beta-2 proprotein	1	1	7.9	13.916
Small nuclear ribonucleoprotein Sm D3	1	1	17.5	12.273
Eukaryotic translation initiation factor 5A-1	1	1	5.1	15.859
E3 ubiquitin-protein ligase RBX1	1	1	15.5	16.832
Reelin	1	1	0.3	388.38
1-phosphatidylinositol 4,5-bisphosphate phosphodiesterase beta-3	1	1	5.7	12.258
Intermediate filament family orphan 1	1	1	3.5	55.009
Large neutral amino acids transporter small subunit 1	1	1	0.7	100.83
Desmocollin-1	1	1	0.5	138.79
Lactoylglutathione lyase	1	1	5.1	34.061
Collagen alpha-1(XIV) chain	1	1	3.8	20.777
Uncharacterized protein KIAA2012	1	1	0.6	193.51
Glutamine--fructose-6-phosphate aminotransferase [isomerizing] 1	1	1	1.8	78.805
TBC1 domain family member 8B	1	1	0.8	113.08
Tyrosine-protein kinase ITK/TSK	1	1	1.6	99.985
Enhancer of rudimentary homolog	1	1	1.1	71.830
Exosome component 10	1	1	1	61.977
Liprin-alpha-1	1	1	0.6	128.70
Nuclear pore complex protein Nup160	1	1	0.5	135.30
Mitochondrial 2-oxoglutarate/malate carrier protein	1	1	0.3	160.88
GRB2-associated-binding protein 1	1	1	0.9	162.11
Splicing factor 3B subunit 2	1	1	1	135.77
Ras and Rab interactor 1	1	1	0.2	350.68
Golgin subfamily A member 2	1	1	2.1	100.22
Serine/threonine-protein kinase ATR	1	1	1	76.615
Golgin subfamily B member 1	1	1	0.1	301.36
Cytoskeleton-associated protein 5	1	1	1.8	36.262
Protocadherin Fat 1	1	1	0.7	84.097
DNA replication licensing factor MCM6	1	1	1.4	76.363
Cullin-7	1	1	0.2	225.49
Serine/threonine-protein kinase 38	1	1	0.1	532.40
Cleavage and polyadenylation specificity factor subunit 1	1	1	0.1	506.26
cGMP-dependent protein kinase 1	1	1	1.5	92.888
Four and a half LIM domains protein 1	1	1	0.4	376.01
Serine-protein kinase ATM	1	1	0.3	191.15
Neuronal pentraxin-1	1	1	0.1	531.78
Thyroid receptor-interacting protein 11	1	1	2.5	54.189
Pachytene checkpoint protein 2 homolog	1	1	0.3	227.58
Neutral amino acid transporter B(0)	1	1	2.3	48.550
Plectin	1	1	1.6	56.597
Laminin subunit alpha-4	1	1	1.6	47.121
DNA excision repair protein ERCC-6-like	1	1	0.3	202.52
Membrane metallo-endopeptidase-like 1	1	1	0.5	141.10
Cytoplasmic dynein 1 heavy chain 1	1	1	0.9	89.365
Coiled-coil domain-containing protein 184	1	1	0.7	78.910
Neuropeptide-like protein C4orf48	1	1	5.1	20.483
Putative KHDC1-like protein	1	1	2.8	31.322
WD repeat-containing protein 81	1	1	0.8	68.831
Zinc finger BED domain-containing protein 5	1	1	0.3	211.69
Borealin	1	1	6.3	10.169
DnaJ homolog subfamily C member 21	1	1	0.9	248.06
Filaggrin-2	1	1	1.3	62.027
FERM and PDZ domain-containing protein 3	1	1	0.3	199.74
Protein phosphatase 1 regulatory subunit 29	1	1	5.4	14.545
Ankyrin repeat domain-containing protein 36C	1	1	1	61.820
RNA-binding protein 20	1	1	0.3	199.20
Nucleoporin NUP188 homolog	1	1	1.2	89.685
Tight junction-associated protein 1	1	1	1	196.04
KICSTOR complex protein SZT2	1	1	0.1	378.02
Queuosine salvage protein	1	1	0.7	134.35
Calmodulin-regulated spectrin-associated protein 1	1	1	0.1	573.83
Small RNA 2'-O-methyltransferase	1	1	0.5	177.96
E3 ubiquitin-protein ligase UBR4	1	1	2	39.028
TATA box-binding protein-associated factor RNA polymerase I subunit B	1	1	1.1	98.848
Mitochondrial amidoxime-reducing component 1	1	1	1.5	44.524
Centrosome-associated protein 350	1	1	0.3	185.16
Terminal uridylyltransferase 4	1	1	0.3	274.46
XIAP-associated factor 1	1	1	0.1	350.92
E3 ubiquitin-protein ligase BRE1A	1	1	2.9	37.498
THO complex subunit 7 homolog	1	1	0.6	113.66
Telomere-associated protein RIF1	1	1	0.2	284.57
Keratin, type I cytoskeletal 39	1	1	1.4	55.650
LINE-1 type transposase domain-containing protein 1	1	1	2.9	34.625
Zinc finger protein 529	1	1	2.9	23.742
Pleckstrin homology domain-containing family A member 7	1	1	0.7	127.13
BTB/POZ domain-containing protein KCTD18	1	1	1.6	40.513
Zinc finger FYVE domain-containing protein 26	1	1	2.3	43.481
3-hydroxyisobutyryl-CoA hydrolase, mitochondrial	1	1	1	65.863
Probable G-protein coupled receptor 179	1	1	2.1	46.738
Protein BHLHb9	1	1	1.2	60.290
Leucine-rich repeat-containing protein 31	1	1	0.2	257.36
Testis-specific serine/threonine-protein kinase 4	1	1	1.5	37.453
Putative DENN domain-containing protein 10 B	1	1	1.2	61.488
Zinc finger protein 836	1	1	0.1	542.68
Uncharacterized protein KIAA0408	1	1	0.7	107.63
Differentially expressed in FDCP 8 homolog	1	1	0.4	136.39
Protein FAM183BP	1	1	0.7	137.16
Protocadherin Fat 4	1	1	1.1	58.709
N-acetyl-beta-glucosaminyl-glycoprotein 4-beta-N-acetylgalactosaminyltransferase 1	1	1	0.8	107.71
Kinase suppressor of Ras 2	1	1	1.8	42.361
Developmental pluripotency-associated protein 4	1	1	2.3	79.161
Activating transcription factor 7-interacting protein 1	1	1	8.1	16.193
Uncharacterized protein C6orf201	1	1	1.2	47.521
Centromere protein U	1	1	0.4	116.51
Magnesium transporter NIPA1	1	1	3.2	33.540
GDP-D-glucose phosphorylase 1	1	1	2.4	74.354
Protein MCM10 homolog	1	1	1	98.181
HAUS augmin-like complex subunit 6	1	1	1.8	34.561
Hepatoma-derived growth factor-related protein 2	1	1	0.5	108.62
7SK snRNA methylphosphate capping enzyme	1	1	5.7	16.242
Calmodulin-lysine N-methyltransferase	1	1	1	74.315
N-terminal EF-hand calcium-binding protein 2	1	1	2.4	36.127
Synaptotagmin-9	1	1	2.5	43.193
Rab11 family-interacting protein 1	1	1	0.1	448.65
NACHT, LRR and PYD domains-containing protein 13	1	1	1.4	56.187
Vacuolar protein sorting-associated protein 13B	1	1	1.1	74.483
RNA-binding protein MEX3D	1	1	1.6	86.849
Protein PAT1 homolog 1	1	1	1	98.262
WAP four-disulfide core domain protein 8	1	1	0.5	160.45
Pleckstrin homology domain-containing family H member 2	1	1	0.5	157.12
Telomerase-binding protein EST1A	1	1	0.5	118.88
B-cell CLL/lymphoma 9-like protein	1	1	1	64.882
Transcriptional regulator Kaiso	1	1	1.5	58.139
Serine/threonine-protein kinase VRK2	1	1	2	27.824
Ribosomal oxygenase 2	1	1	3	52.799
Protein unc-45 homolog B	1	1	0.8	168.22
Dynein heavy chain 10, axonemal	1	1	0.1	514.83
Dipeptidyl peptidase 9	1	1	0.3	184.53
Cullin-9	1	1	0.9	80.983
SMC5-SMC6 complex localization factor protein 2	1	1	0.5	281.22
Coiled-coil domain-containing protein 146	1	1	0.6	103.73
Ubiquilin-like protein	1	1	0.6	131.87
ATP-dependent RNA helicase SUPV3L1, mitochondrial	1	1	0.7	87.990
Sterile alpha motif domain-containing protein 14	1	1	1	112.80
Serine/threonine-protein kinase 11-interacting protein	1	1	1.2	52.896
Kelch-like protein 34	1	1	1.1	49.665
Protein FAM43A	1	1	2.6	65.019
Leucine-rich repeat-containing protein 43	1	1	1.4	45.055
Bestrophin-3	1	1	0.5	120.25
Golgin subfamily A member 6-like protein 1	1	1	1	76.105
E3 ubiquitin-protein ligase RNF168	1	1	1	70.611
Programmed cell death protein 7	1	1	2.1	45.775
Sterile alpha motif domain-containing protein 9-like	1	1	1.2	73.020
Uncharacterized protein C12orf29	1	1	1.3	55.734
Protein TOPAZ1	1	1	1.2	83.068
Coiled-coil domain-containing protein 63	1	1	1.2	54.699
Prolyl 3-hydroxylase 2	1	1	1.8	37.489
Coiled-coil domain-containing protein 168	1	1	0.3	190.92
B-cell scaffold protein with ankyrin repeats	1	1	1	66.249
Meiosis-specific nuclear structural protein 1	1	1	0.8	73.731
Potassium voltage-gated channel subfamily H member 5	1	1	0.6	111.87
Diacylglycerol lipase-beta	1	1	1.4	89.280
Calcium uptake protein 2, mitochondrial	1	1	0.4	277.94
Blood vessel epicardial substance	1	1	0.8	95.924
Gap junction gamma-3 protein	1	1	1.6	41.450
Cytosolic endo-beta-N-acetylglucosaminidase	1	1	1	60.570
Armadillo repeat-containing protein 2	1	1	0.6	96.865
ATP-binding cassette sub-family F member 1	1	1	0.2	238.52
Olfactory receptor 1K1	1	1	1.2	83.985
DNA helicase B	1	1	2.5	31.299
Dedicator of cytokinesis protein 8	1	1	0.5	123.25
Ras association domain-containing protein 8	1	1	1.5	36.220
Putative uncharacterized protein encoded by LINC01560	1	1	2.2	34.268
Uncharacterized protein CXorf38	1	1	1.9	48.326
Anion exchange transporter	1	1	1.8	36.669
Leucine-rich repeat-containing protein 15	1	1	8.5	10.358
Phosphatidylinositol 3,4,5-trisphosphate-dependent Rac exchanger 1 protein	1	1	0.5	186.20
Polycystic kidney disease protein 1-like 1	1	1	0.7	93.532
Protein POF1B	1	1	0.2	339.63
DmX-like protein 2	1	1	0.2	315.43
RUN and FYVE domain-containing protein 2	1	1	0.7	72.212
Zinc finger protein 473	1	1	1	86.430
ATP-binding cassette sub-family A member 10	1	1	1	64.365
Cortactin-binding protein 2	1	1	0.9	100.18
Leucine-rich repeat neuronal protein 4	1	1	0.9	78.842
Arf-GAP with Rho-GAP domain, ANK repeat and PH domain-containing protein 2	1	1	1	68.064
Junctophilin-3	1	1	0.3	175.78
Olfactory receptor 52L1	1	1	1.4	70.009
eIF-2-alpha kinase activator GCN1	1	1	0.8	81.467
Peroxidasin homolog	1	1	0.4	193.44
Actin filament-associated protein 1-like 1	1	1	0.7	181.04
Golgi apparatus protein 1	1	1	0.4	292.75
Leukocyte receptor cluster member 1	1	1	0.5	227.91
Calcium/calmodulin-dependent protein kinase kinase 1	1	1	0.4	165.27
Protein bicaudal D homolog 2	1	1	0.7	102.43
Zinc finger protein 503	1	1	0.4	134.55
Constitutive coactivator of peroxisome proliferator-activated receptor gamma	1	1	0.7	129.55
Nuclear pore complex protein Nup205	1	1	2.6	30.528
Dynein heavy chain 11, axonemal	1	1	0.1	520.36
Protein fem-1 homolog C	1	1	0.9	83.205
Kinesin-like protein KIF12	1	1	0.6	103.78
Rho guanine nucleotide exchange factor 1	1	1	1.7	38.070
Zinc finger protein 512B	1	1	1.5	62.554
GTP-binding protein Di-Ras2	1	1	1	70.659
Protein Hook homolog 2	1	1	5.5	22.484
Coiled-coil domain-containing protein 138	1	1	0.8	68.672
Zinc finger protein 512	1	1	0.6	97.262
BTB/POZ domain-containing protein KCTD7	1	1	0.9	76.217
Putative neuropeptide Y receptor type 6	1	1	1.4	64.681
Sialic acid-binding Ig-like lectin 11	1	1	2	33.131
Tetratricopeptide repeat protein 17	1	1	0.4	162.18
Probable inactive tRNA-specific adenosine deaminase-like protein 3	1	1	1.7	115.96
Arf-GAP with Rho-GAP domain, ANK repeat and PH domain-containing protein 1	1	1	2.2	69.490
Polyadenylate-binding protein-interacting protein 2	1	1	0.8	75.793
NudC domain-containing protein 1	1	1	1	66.755
RNA-binding protein 14	1	1	2	33.179
Zinc finger BED domain-containing protein 2	1	1	4	33.295
UPF0184 protein C9orf16	1	1	1.9	85.424
Serine/threonine-protein kinase RIO1	1	1	0.9	85.206
ATP-dependent RNA helicase DDX50	1	1	0.5	114.33
Plasma alpha-L-fucosidase	1	1	3.9	14.984
Condensin complex subunit 3	1	1	0.9	82.564
Semaphorin-3C	1	1	2.1	65.582
Aconitate hydratase, mitochondrial	1	1	3.2	25.122
Prohibitin-2	1	1	1.9	54.066
Plasmalemma vesicle-associated protein	1	1	10.8	9.0536
Tudor domain-containing protein 1	1	1	0.9	73.338
Leucine-rich repeat and coiled-coil domain-containing protein 1	1	1	1.8	50.593
Periaxin	1	1	0.4	154.90
Protein kinase C and casein kinase substrate in neurons protein 1	1	1	0.5	132.02
Lysine-specific demethylase 5D	1	1	1.5	50.965
Importin-9	1	1	0.5	174.07
Ran-binding protein 17	1	1	0.7	116.68
Protein adenylyltransferase SelO, mitochondrial	1	1	0.4	138.61
Spectrin beta chain, non-erythrocytic 4	1	1	0.9	119.59
Matrix metalloproteinase-27	1	1	1.5	42.906
Phosducin-like protein 3	1	1	0.3	216.49
Integrin-linked kinase-associated serine/threonine phosphatase 2C	1	1	0.2	288.98
Zinc finger protein 576	1	1	1.1	62.239
Anaphase-promoting complex subunit 1	1	1	0.8	142.69
CST complex subunit STN1	1	1	4.6	27.614
EH domain-containing protein 1	1	1	0.5	124.37
STE20-like serine/threonine-protein kinase	1	1	0.9	59.025
Caspase recruitment domain-containing protein 9	1	1	1.3	60.626
Zinc finger matrin-type protein 4	1	1	3.5	18.890
Protein transport protein Sec61 subunit alpha isoform 2	1	1	1.6	42.118
Epidermal growth factor receptor kinase substrate 8-like protein 2	1	1	0.9	80.619
Fibrosin-1-like protein	1	1	2.6	25.832
Putative sodium-coupled neutral amino acid transporter 10	1	1	2.3	52.247
UDP-glucuronosyltransferase 1A10	1	1	1.3	59.808
PR domain zinc finger protein 10	1	1	0.4	119.76
Growth/differentiation factor 3	1	1	1	74.337
Ribonucleoprotein PTB-binding 2	1	1	0.2	265.61
Chromatin accessibility complex protein 1	1	1	0.8	110.90
Ankyrin repeat and EF-hand domain-containing protein 1	1	1	0.5	130.13
Interferon-induced helicase C domain-containing protein 1	1	1	2.7	41.386
Histone-lysine N-methyltransferase ASH1L	1	1	0.2	332.78
MAP3K12-binding inhibitory protein 1	1	1	1.5	44.897
Serine/threonine-protein kinase LATS2	1	1	6.1	14.710
Mitochondrial import receptor subunit TOM22 homolog	1	1	0.5	120.13
Midasin	1	1	8.4	15.521
NAD-dependent protein deacetylase sirtuin-7	1	1	2	39.281
FGFR1 oncogene partner 2	1	1	0.7	86.663
ADP-ribosylation factor-like protein 15	1	1	0.1	632.81
DnaJ homolog subfamily C member 11	1	1	1.7	63.277
DBF4-type zinc finger-containing protein 2	1	1	2.3	29.426
Interphotoreceptor matrix proteoglycan 2	1	1	2.9	22.875
Protein FAM53C	1	1	0.2	511.87
Dynein heavy chain 9, axonemal	1	1	1.5	43.090
Dynein heavy chain 2, axonemal	1	1	0.2	329.48
LRP2-binding protein	1	1	2.1	55.082
Ubiquitin-associated protein 1	1	1	0.2	507.69
Cadherin EGF LAG seven-pass G-type receptor 1	1	1	0.2	335.92
Cadherin-22	1	1	1.7	39.779
Ataxin-10	1	1	1.2	53.488
Zinc finger protein 391	1	1	0.9	91.377
Leucine carboxyl methyltransferase 1	1	1	0.4	204.91
Zinc finger protein 229	1	1	1.8	38.378
Sodium channel protein type 11 subunit alpha	1	1	1.2	89.090
Pleckstrin homology domain-containing family H member 1	1	1	2.2	40.658
Phosphatidylinositol 4-kinase beta	1	1	0.7	93.706
Striatin-interacting protein 2	1	1	1.1	67.149
Protein WWC3	1	1	0.7	111.41
ADP-ribosylation factor-binding protein GGA2	1	1	0.6	122.67
Chromodomain-helicase-DNA-binding protein 7	1	1	0.5	151.23
E3 ubiquitin-protein ligase CBL-C	1	1	0.8	95.358
Short transient receptor potential channel 5	1	1	0.5	131.69
Protocadherin gamma-B7	1	1	1.6	52.455
Protein dopey-2	1	1	0.5	125.86
Protocadherin alpha-C2	1	1	1.5	54.002
Serine/threonine-protein phosphatase 2A regulatory subunit B'' subunit beta	1	1	0.3	258.22
Zinc finger protein 37 homolog	1	1	0.6	100.97
Protein kinase C-binding protein 1	1	1	0.7	109.44
Cancer antigen 1, isoform CRA_a	1	1	1.7	65.060
Spectrin domain with coiled-coils 1, isoform CRA_a	1	1	0.6	106.69
Serine/threonine-protein kinase 38-like	1	1	1	60.292
Epsin-1	1	1	0.9	71.208
EMILIN-1	1	1	0.5	118.58
Guanine nucleotide-binding protein subunit gamma	1	1	1.3	69.312
Ubiquitin-activating enzyme E1	1	1	1.1	69.813
CUB domain containing protein 1, isoform CRA_a	1	1	10.2	7.2052
60S ribosomal protein L27	1	1	0.7	117.84
Melanoma antigen family D, 1, isoform CRA_a	1	1	0.6	135.99
TATA box-binding protein-associated factor 1D	1	1	6.6	15.797
Inactive phospholipase C-like protein 2	1	1	0.9	86.177
Meningioma (Disrupted in balanced translocation) 1, isoform CRA_a	1	1	0.6	92.872
Prothymosin, alpha (Gene sequence 28), isoform CRA_a	1	1	1.8	32.057
DnaJ homolog subfamily C member 16	1	1	2.1	37.865
Sphingolipid 4-desaturase	1	1	7.9	10.682
60S ribosomal protein L38	1	1	2.8	27.902
Family with sequence similarity 20, member B, isoform CRA_a	1	1	2.8	30.188
Chromosome 12 open reading frame 47, isoform CRA_a	1	1	0.9	88.169
GTP cyclohydrolase 1	1	1	18.5	8.2177
Inositol-1-monophosphatase	1	1	1.4	46.431
RAET1E	1	1	2.7	33.949
Golgi autoantigen, golgin subfamily a, 1, isoform CRA_a	1	1	9.2	8.2703
T cell receptor alpha joining 24	1	1	1.7	43.151
Transient receptor potential cation channel subfamily M member 2	1	1	3.9	20.459
Phospholipase A1	1	1	3.9	20.551
GTP-binding protein	1	1	38.1	2.1263
Glycerol kinase	1	1	2.8	28.387
Sorting nexin-10	1	1	4.1	18.326
Tubulin polyglutamylase TTLL11	1	1	0.8	65.283
C-Maf-inducing protein	1	1	10.6	7.5094
Pro-neuregulin-1, membrane-bound isoform	1	1	4.4	23.594
Laminin subunit alpha-2	1	1	5.3	11.984
Anthrax toxin receptor-like	1	1	0.1	343.74
Uncharacterized protein	1	1	3.1	77.568
Protein FAM13C	1	1	2.7	26.467
Uncharacterized protein	1	1	1.3	65.023
Ubiquitin-conjugating enzyme E2 C	1	1	16.3	4.9962
-	1	1	0.7	121.98
Zinc transporter ZIP1	1	1	0.6	120.15
Vacuolar protein sorting-associated protein 54	1	1	13.9	8.0931
Zinc finger protein 793	1	1	0.8	87.909
Zinc finger protein 99	1	1	8.6	8.7471
Coiled-coil domain-containing protein 141	1	1	6.9	11.770
Protein ARPC4-TTLL3	1	1	4.5	34.421
Polyhomeotic-like protein 2	1	1	0.6	102.77
Heterogeneous nuclear ribonucleoprotein M	1	1	0.9	71.718
Hephaestin	1	1	0.9	130.76
Cell division cycle and apoptosis regulator protein 1	1	1	0.4	120.42
Nesprin-2	1	1	0.1	408.72
Ribonucleoside-diphosphate reductase	1	1	2	34.488
Potassium voltage-gated channel subfamily KQT member 2	1	1	6.1	19.565
Uncharacterized protein	1	1	1.5	80.829
Alpha-helical coiled-coil rod protein	1	1	4.8	14.014
Cytochrome b-245 beta polypeptide isoform 1	1	1	3.3	19.387
Carcinoembryonic antigen-related cell adhesion molecule 21	1	1	0.6	98.874
Beta/gamma crystallin domain-containing protein 1	1	1	0.2	231.70
Phosphofructokinase muscle isoform 2	1	1	8.4	10.055
Methyltransferase like 17 isoform 4	1	1	1	81.774
MICOS complex subunit	1	1	3.5	32.213
Chromosome 7 open reading frame 34 isoform 2	1	1	1.3	50.733
Rep	1	1	11.4	6.8700
Polyglutamine binding protein 1 isoform 2	1	1	1.6	55.876
Testicular secretory protein Li 21	1	1	1.5	69.295
Tenascin-X	1	1	3.3	20.597
Vacuolar proton pump subunit B	1	1	3.7	23.777
Ras association domain-containing protein 3	1	1	1.1	46.741
Piwi-like 4 (Drosophila), isoform CRA_a	1	1	0.9	56.500
MHC class II antigen	1	1	0.7	96.587
HLA class I histocompatibility antigen, alpha chain F	1	1	0.7	86.579
Mitogen-activated protein kinase 15	1	1	9.3	7.2663
Polypeptide N-acetylgalactosaminyltransferase	1	1	2.8	26.873
HCG2021613 isoform 2	1	1	2.9	30.955
PPP1R18	1	1	5.7	10.621
Beta-1,4 N-acetylgalactosaminyltransferase	1	1	1.8	66.374
Perforin-1	1	1	15.2	6.6177
Apolipoprotein L1	1	1	1.3	67.842
IQCJ-SCHIP1 readthrough transcript protein	1	1	0.5	118.00
MHC class II antigen	1	1	3.8	25.594
Fer-1-like protein 5	1	1	7	11.234
GABA(A) receptor subunit gamma-2	1	1	1.2	60.862
Ankyrin repeat domain-containing protein 17	1	1	0.3	241.96
Helicase with zinc finger	1	1	1.4	57.646
HLA class II histocompatibility antigen, DO beta chain	1	1	8.9	10.656
Twinkle protein, mitochondrial	1	1	0.4	219.02
Testis-expressed protein 15	1	1	0.1	358.78
Mitochondrial glycine transporter	1	1	3	26.023
Kelch-like protein 33	1	1	1.7	31.824
Cyclic nucleotide-gated cation channel beta-1	1	1	2	43.926
Chromodomain-helicase-DNA-binding protein 4	1	1	8.7	11.273
DNA excision repair protein ERCC-8	1	1	4.4	12.185
Cyclin-dependent kinase 13	1	1	2.4	35.363
Ribose-phosphate pyrophosphokinase	1	1	4.6	27.319
Girdin	1	1	5.8	15.555
Ig heavy chain variable region	1	1	1.1	71.694
SOS2	1	1	0.7	102.89
Vacuolar protein sorting-associated protein 33A	1	1	1.1	97.151
Rho guanine nucleotide exchange factor 7	1	1	0.6	114.60
Aldose 1-epimerase	1	1	8.6	11.674
MYO9A	1	1	0.3	293.00
RNA helicase	1	1	0.6	153.30
FERM domain-containing protein 4A	1	1	1.6	40.678
VWFA and cache domain-containing protein 1	1	1	1.7	37.765
WD repeat-containing protein 37	1	1	1	68.499
Epsilon-sarcoglycan	1	1	18.1	3.8976
Male-specific lethal 3 homolog	1	1	0.7	127.25
MAM domain-containing glycosylphosphatidylinositol anchor protein 1	1	1	1.2	63.833
Histone acetyltransferase	1	1	1.3	59.666
ATP-dependent RNA helicase DDX60	1	1	1	51.443
BRCA1-associated RING domain protein 1	1	1	0.5	107.85
MHC class I antigen	1	1	0.3	225.28
Uncharacterized protein	1	1	0.3	197.85
tRNA-splicing endonuclease subunit Sen34	1	1	0.9	98.370
IGH c329_heavy__IGHV1-69_IGHD3-10_IGHJ4	1	1	1.3	47.645
IGH c480_heavy__IGHV4-39_IGHD3-10_IGHJ4	1	1	1.1	70.316
IGH c372_heavy__IGHV4-34_IGHD4-23_IGHJ4	1	1	0.6	118.63
Dystonin	1	1	2.2	33.873
IGH + IGL c33_heavy_IGHV4-59B_IGHD6-13_IGHJ6	1	1	5.4	14.062
IGH + IGL c620_heavy_IGHV1-69_IGHD7-27_IGHJ3	1	1	5.7	13.135
IG c617_heavy_IGHV1-69_IGHD6-6_IGHJ1	1	1	4.1	13.272
Peripheral plasma membrane protein CASK	1	1	8.1	13.447
CTP synthase	1	1	4	13.609
IG c587_heavy_IGHV4-59B_IGHD3-10_IGHJ3	1	1	10.6	13.171
IGH c236_heavy__IGHV2-5_IGHD3-16_IGHJ3	1	1	5.8	13.019
IGH + IGL c207_light_IGLV1-40_IGLJ2	1	1	3.9	13.744
IG c805_light_IGLV1-40_IGLJ2	1	1	9.9	11.696
Alpha-L-rhamnosidase	1	1	15.3	11.678
UPF0606 protein KIAA1549L	1	1	6.1	12.525
MHC class II antigen	1	1	0.4	135.50
IG c1176_light_IGKV4-1_IGKJ1	1	1	3.1	25.461
C-myc protein	1	1	2.1	23.870
Beta-spectrin	1	1	0.4	153.15
SRRM2 protein	1	1	3.6	27.312
ARID4B protein	1	1	1.2	46.773
Prostate specific membrane antigen variant F	1	1	0.6	110.66
Protein disulfide-isomerase	1	1	13.8	7.2960
Non-specific serine/threonine protein kinase	1	1	3.7	61.111
Protein Shroom1	1	1	0.8	82.448
RNA-binding protein 12	1	1	1.2	83.237
Protease serine 1	1	1	3.5	15.125
Short transient receptor potential channel 1	1	1	3.3	25.398
Electron transfer flavoprotein-ubiquinone oxidoreductase	1	1	0.9	68.536
Uncharacterized protein ABCB1	1	1	0.7	87.652
Nuclear receptor coactivator	1	1	38.4	1.5597
Diacylglycerol kinase	1	1	1.3	40.923
Hydroxyacid oxidase (Glycolate oxidase) 1, isoform CRA_a	1	1	0.5	128.02
Annexin	1	1	0.5	152.35
Transmembrane protease serine	1	1	2.8	39.738
Succinate--CoA ligase [ADP/GDP-forming] subunit alpha, mitochondrial	1	1	1.4	46.262
cDNA FLJ77424, highly similar to Homo sapiens anillin, actin binding protein (scraps homolog, Drosophila), mRNA	1	1	0.6	177.32
cDNA FLJ77570, highly similar to Homo sapiens pleckstrin homology domain containing, family C (with FERM domain) member 1 (PLEKHC1), mRNA	1	1	6.1	24.261
60S ribosomal protein L13	1	1	1.8	35.047
NAD(P)H oxidase (H(2)O(2)-forming)	1	1	0.4	119.89
Nuclear pore complex protein Nup93	1	1	0.7	77.875
cDNA FLJ77640, highly similar to Homo sapiens copine II (CPNE2), mRNA	1	1	1.3	93.381
STRC protein	1	1	1	61.217
Mitochondrial dynamics protein MID49	1	1	0.5	111.02
cDNA FLJ78763	1	1	1.1	68.023
Post-GPI attachment to proteins factor 2	1	1	4.2	17.523
cDNA FLJ77639	1	1	1.9	35.518
Iron-sulfur cluster co-chaperone protein HscB	1	1	5.2	20.661
Sideroflexin-4	1	1	4.2	16.528
Eukaryotic translation initiation factor 3 subunit D	1	1	1.4	62.209
Proprotein convertase subtilisin/kexin type 5	1	1	5.9	10.810
cDNA, FLJ92164, highly similar to Homo sapiens peroxiredoxin 1 (PRDX1), mRNA	1	1	3.3	19.652
Na(+)/H(+) exchange regulatory cofactor NHE-RF	1	1	30.7	3.0355
cDNA, FLJ94049, highly similar to Homo sapiens egf-like module containing, mucin-like, hormonereceptor-like sequence 1 (EMR1), mRNA	1	1	5	22.200
Tyrosine-protein kinase	1	1	1.6	38.898
cDNA, FLJ95651, highly similar to Homo sapiens phosphatidylinositol 4-kinase, catalytic, alpha polypeptide (PIK4CA), transcript variant 1, mRNA	1	1	1.2	97.723
Vacuolar protein sorting-associated protein 53 homolog	1	1	1.1	78.038
cDNA, FLJ96656, highly similar to Homo sapiens SPFH domain family, member 1 (SPFH1), mRNA	1	1	0.5	96.982
cDNA, FLJ96730, highly similar to Homo sapiens sorting nexin 15 (SNX15), transcript variant A, mRNA	1	1	2.8	38.911
tRNA-dihydrouridine(47) synthase [NAD(P)(+)]	1	1	1.7	38.288
N-acylsphingosine amidohydrolase 1	1	1	2.5	39.383
Coiled-coil domain-containing protein 16	1	1	0.9	72.619
Pyridoxal phosphate homeostasis protein	1	1	0.3	180.46
Cleavage and polyadenylation specificity factor subunit 2	1	1	3.8	25.937
cDNA PSEC0090 fis, clone PLACE1001300, highly similar to Heparanase	1	1	4.2	12.903
HCG1981012, isoform CRA_b	1	1	0.7	78.190
HCG1996542, isoform CRA_c	1	1	1.1	61.050
cDNA PSEC0172 fis, clone PLACE1011835, highly similar to Procollagen C-endopeptidase enhancer 2	1	1	1.4	45.699
cDNA FLJ33349 fis, clone BRACE2003905	1	1	0.9	86.513
Gamma-tubulin complex component	1	1	0.9	82.575
cDNA FLJ36801 fis, clone ADRGL2007810, highly similar to NADPH:adrenodoxin oxidoreductase, mitochondrial	1	1	1.8	41.509
cDNA FLJ38538 fis, clone HCHON2001407, highly similar to LanC-like protein 2	1	1	3.1	50.852
cDNA FLJ43009 fis, clone BRTHA2015406, highly similar to BR serine/threonine-protein kinase 1	1	1	2.1	50.745
cDNA FLJ60414, highly similar to Solute carrier family 2, facilitated glucose transporter member 1	1	1	0.7	71.737
cDNA FLJ60443, moderately similar to Protocadherin-8	1	1	1.7	49.918
cDNA FLJ57705, highly similar to Acid sphingomyelinase-like phosphodiesterase 3b	1	1	1.5	42.577
Glutaminyl-tRNA synthetase	1	1	0.5	96.866
cDNA FLJ59014	1	1	2.8	31.671
cDNA FLJ51736, highly similar to Mitogen-activated protein kinase kinase kinase 5	1	1	0.4	127.10
cDNA FLJ52593, highly similar to Heat shock 70 kDa protein 4	1	1	2.3	25.009
cDNA FLJ53404, highly similar to Thioredoxin domain-containing protein 11	1	1	2.7	29.491
Alpha-1,3-glucosyltransferase	1	1	1.9	81.453
cDNA FLJ54294	1	1	1.1	85.997
26S proteasome non-ATPase regulatory subunit 2	1	1	1.3	99.312
cDNA FLJ56924, highly similar to WW domain-containing oxidoreductase	1	1	2.6	33.568
cDNA FLJ61329, moderately similar to Hepatocyte growth factor-like protein	1	1	4.2	18.562
cDNA FLJ52719, moderately similar to Beclin-1	1	1	2.1	32.415
cDNA FLJ53171, highly similar to Development and differentiation-enhancing factor-like 1	1	1	3.9	29.736
cDNA FLJ54752, highly similar to Poly(rC)-binding protein 2	1	1	0.8	87.121
cDNA FLJ56723, highly similar to Trans-2-enoyl-CoA reductase, mitochondrial	1	1	2.5	29.626
Serine hydroxymethyltransferase	1	1	1.1	56.379
Glucose-6-phosphate 1-dehydrogenase	1	1	6	16.237
Poly [ADP-ribose] polymerase	1	1	1.3	58.165
cDNA FLJ56868, highly similar to Zinc finger protein HRX	1	1	0.8	118.78
cDNA FLJ61484	1	1	0.5	161.73
cDNA FLJ56290, highly similar to DNA excision repair protein ERCC-8	1	1	0.8	84.943
Uncharacterized protein	1	1	2.5	37.942
cDNA FLJ54674, highly similar to Homo sapiens two pore segment channel 1 (TPCN1), mRNA	1	1	2.7	43.413
cDNA FLJ53958, highly similar to Leukotriene B4 receptor 2	1	1	4	17.330
cDNA FLJ53336, highly similar to ADAM 15	1	1	6.5	10.670
Stathmin	1	1	1.2	63.745
2-phosphoxylose phosphatase 1	1	1	1.2	87.307
cDNA FLJ54928, weakly similar to Tumor necrosis factor receptor type1-associated DEATH domain protein	1	1	1.1	50.984
DNA helicase	1	1	2.8	36.829
cDNA, FLJ78940, highly similar to Succinyl-CoA ligase (ADP-forming) beta-chain, mitochondrial	1	1	0.6	111.45
cDNA FLJ52775, highly similar to Fanconi anemia group A protein	1	1	2	31.497
CDK5 regulatory subunit-associated protein 2	1	1	0.4	142.86
KIAA0528 protein	1	1	0.3	206.31
CCDC144A protein	1	1	0.4	115.02
Ras/Rap GTPase-activating protein SynGAP	1	1	0.4	165.10
Interleukin-4 receptor subunit alpha	1	1	0.7	89.643
Bone morphogenetic protein 2	1	1	1.3	42.220
3-ketoacyl-CoA thiolase, peroxisomal	1	1	0.8	97.429
U6 snRNA-associated Sm-like protein LSm8	1	1	1.5	40.269
Transmembrane protein 161B	1	1	8	8.1089
HCG95695, isoform CRA_a	1	1	3.2	29.508
Replication factor C subunit 4	1	1	1.7	36.877
Non-POU domain-containing octamer-binding protein	1	1	0.7	160.16
Ribosome-releasing factor 2, mitochondrial	1	1	2.1	36.695
Poly (ADP-ribose) polymerase family, member 14, isoform CRA_a	1	1	0.2	271.25
40S ribosomal protein S23	1	1	4.4	12.375
Myosin light chain 5	1	1	2.3	24.815
Sodium/hydrogen exchanger 9B2	1	1	2.1	31.885
Ubiquitin specific peptidase 9, X-linked, isoform CRA_b	1	1	12.5	7.3599
Nucleolar autoantigen 36	1	1	9	9.0534
Sex-determining region Y protein	1	1	8.2	14.837
KIR2DL3	1	1	3.7	35.052
Plasma membrane citrate carrier	1	1	7	23.084
LYR motif-containing protein 2	1	1	1.7	38.734
Cell cycle and apoptosis regulator protein 2	1	1	9	9.4099
Tubulin-specific chaperone A	1	1	4.5	15.062
Inositol polyphosphate 1-phosphatase	1	1	1.8	31.089
Islet cell autoantigen 1	1	1	2.8	23.751
GPI ethanolamine phosphate transferase 2	1	1	2.2	41.104
Cyclin-dependent kinase-like 3	1	1	0.8	85.057
Coiled-coil domain-containing protein 110	1	1	0.8	67.158
Type II inositol 1,4,5-trisphosphate 5-phosphatase	1	1	0.9	96.952
Importin-7	1	1	0.7	98.841
Tensin-3	1	1	0.8	102.64
Chloride channel, nucleotide sensitive 1A	1	1	0.5	133.84
Nuclear valosin-containing protein-like	1	1	2.3	33.328
Arfaptin-2	1	1	1.4	136.13
Microsomal triglyceride transfer protein large subunit	1	1	7.2	19.743
40S ribosomal protein S9	1	1	17.1	7.1450
Protein ITPRID2	1	1	8.6	6.4874
Ubiquitously transcribed tetratricopeptide repeat protein Y-linked transcript variant 4	1	1	2.4	21.743
Ubiquitously transcribed tetratricopeptide repeat protein Y-linked transcript variant 25	1	1	7.7	9.2037
Major histocompatibility complex class I chain-related protein A	1	1	0.7	104.15
Ubiquitously transcribed tetratricopeptide repeat protein Y-linked transcript variant 91	1	1	0.5	124.28
Putative protein N-methyltransferase FAM86B1	1	1	0.9	67.326
Arf-GAP with GTPase, ANK repeat and PH domain-containing protein 1	1	1	2.5	36.370
Uncharacterized protein KIAA2026	1	1	10.8	10.376
BRO1 domain- and CAAX motif-containing protein	1	1	0.7	88.091
Uracil-DNA glycosylase	1	1	1.7	38.212
Uveal autoantigen with coiled-coil domains and ankyrin repeats	1	1	3.1	28.538
Kinesin-like protein	1	1	0.5	151.23
60S acidic ribosomal protein P0	1	1	0.5	150.53
Protein crumbs homolog 1	1	1	0.9	70.079
Protein canopy homolog 2	1	1	3.9	19.256
Decorin	1	1	7.1	16.680
Cation-dependent mannose-6-phosphate receptor	1	1	0.9	72.506
Palmitoyltransferase	1	1	1.7	70.129
Peptidylprolyl isomerase	1	1	5.3	19.052
BAH and coiled-coil domain-containing protein 1	1	1	2.6	28.987
Dynamin-1-like protein	1	1	3	37.864
Methylcrotonoyl-CoA carboxylase subunit alpha, mitochondrial	1	1	0.3	276.90
Kell blood group antigen	1	1	7.9	11.003
Alpha-actinin-1	1	1	7.1	12.822
Centrosomal protein of 290 kDa	1	1	0.8	82.868
AarF domain-containing protein kinase 1	1	1	0.8	82.883
Transmembrane protein 229B	1	1	2.2	29.182
Cytochrome b	1	1	5.7	12.863
Aspartate beta-hydroxylase, isoform CRA_c	1	1	19.6	6.4574
DNA-directed RNA polymerases I, II, and III subunit RPABC2	1	1	4	19.368
Integrase	1	1	1.5	42.555
Succinate--hydroxymethylglutarate CoA-transferase	1	1	0.5	178.85
RanBP-type and C3HC4-type zinc finger-containing protein 1	1	1	1.7	39.033
Myosin phosphatase Rho-interacting protein	1	1	0.6	81.798
GTPase IMAP family member 4	1	1	0.3	203.37
Ubiquitin carboxyl-terminal hydrolase isozyme L5	1	1	0.1	505.63
Inosine-5'-monophosphate dehydrogenase 2	1	1	6.4	9.7472
Microtubule-actin cross-linking factor 1, isoforms 1/2/3/5	1	1	2.1	45.564
Vasoactive intestinal peptide	1	1	3.5	28.305
Coiled-coil domain-containing protein 171	1	1	5.2	13.557
Transient receptor potential cation channel subfamily M member 3	1	1	2.7	25.334
Bromodomain and PHD finger-containing protein 3	1	1	2.3	53.099
Ubiquitinyl hydrolase 1	1	1	4.2	13.384
Cilia- and flagella-associated protein 44	1	1	2.4	26.158
Methionine synthase reductase	1	1	1.4	49.550
Cyclin-I	1	1	1.3	40.969
RUN and FYVE domain-containing protein 1	1	1	5.9	24.186
DNA topoisomerase I, mitochondrial	1	1	3.3	19.734
Cyclin-dependent kinase-like 1	1	1	7.2	12.775
Vacuolar protein sorting-associated protein 13B	1	1	3.8	16.905
Blood group Rh(CE) polypeptide	1	1	8.5	7.8980
Protein Hook homolog 3	1	1	9	8.2834
Synaptotagmin-13	1	1	4.3	20.737
Protein kinase C and casein kinase substrate in neurons protein 3	1	1	3.7	20.673
ATP synthase mitochondrial F1 complex assembly factor 1	1	1	32.2	3.2585
Wilms tumor protein	1	1	6.5	8.2338
E3 ubiquitin-protein ligase TRIM21	1	1	15.5	10.138
BRCA2-interacting transcriptional repressor EMSY	1	1	3.9	20.089
KICSTOR complex protein ITFG2	1	1	6.2	16.828
Polynucleotide adenylyltransferase	1	1	10.5	6.2739
Rap guanine nucleotide exchange factor 3	1	1	5.5	11.872
ADP-ribosylation factor GTPase-activating protein 1	1	1	6.7	11.071
SAFB-like transcription modulator	1	1	3.9	23.356
WD repeat-containing protein 72	1	1	2.2	35.468
Cytoplasmic dynein 1 heavy chain 1	1	1	3.4	22.821
40S ribosomal protein S27	1	1	0.4	123.03
MHC class I antigen	1	1	8	11.345
RNA exonuclease 5	1	1	3.8	21.087
DNA repair protein SWI5 homolog	1	1	4.1	16.409
VPS35 endosomal protein sorting factor-like	1	1	2.8	23.707
DnaJ homolog subfamily B member 14	1	1	1.7	33.271
Probable JmjC domain-containing histone demethylation protein 2C	1	1	1.1	50.604
Transcription factor 25	1	1	0.6	105.25
Ubiquitin carboxyl-terminal hydrolase 40	1	1	0.6	130.54
EF-hand domain-containing protein D1	1	1	0.6	109.12
Centrosomal protein of 104 kDa	1	1	5.7	11.212
Kinesin-like protein	1	1	0.3	180.49
RNA helicase	1	1	5.1	13.407
Fasciculation and elongation protein zeta-2	1	1	6	11.053
V-type proton ATPase subunit S1	1	1	3.6	21.304
tRNA (adenine(58)-N(1))-methyltransferase	1	1	6	14.180
Grancalcin	1	1	14.2	7.6877
Glyoxalase domain-containing protein 5	1	1	0.5	134.30
TBC1 domain family member 1	1	1	7.8	11.459
Zinc finger MYM-type protein 4	1	1	5.4	16.711
Dynamin-like 120 kDa protein, mitochondrial	1	1	10.2	14.307
26S proteasome non-ATPase regulatory subunit 6	1	1	2.6	25.383
Atlastin-2	1	1	3.1	29.950
Mitochondrial dicarboxylate carrier	1	1	5.3	14.421
Deoxyribonuclease-1	1	1	5	15.857
Protocadherin alpha-13	1	1	0.3	174.02
NAD-dependent protein deacetylase sirtuin-7	1	1	0.5	152.52
GRB10-interacting GYF protein 2	1	1	7	12.250
Mannose-P-dolichol utilization defect 1 protein	1	1	12.2	10.317
Transmembrane protein KIAA1109	1	1	13.1	6.4968
Serine/arginine repetitive matrix protein 2	1	1	4.6	17.076
Nuclear distribution protein nudE homolog 1	1	1	0.4	113.66
Uncharacterized protein C12orf45	1	1	3.1	21.168
Solute carrier family 25 member 36	1	1	13.4	7.1760
Arf-GAP with GTPase, ANK repeat and PH domain-containing protein 2	1	1	0.5	108.52
Fibronectin type III domain-containing protein 1	1	1	0.3	194.42
HEAT repeat-containing protein 5A	1	1	0.4	174.78
Coiled-coil domain-containing protein 18	1	1	0.3	208.07
Protein IMPACT	1	1	2.8	31.538
26S proteasome regulatory subunit 8	1	1	4.4	18.274
Secernin-2	1	1	38.8	2.0493
Phosphatidylinositol 3-kinase catalytic subunit type 3	1	1	4.9	29.346
Proprotein convertase subtilisin/kexin type 4	1	1	2.6	29.578
RNA N6-adenosine-methyltransferase METTL16	1	1	5	19.847
Polypyrimidine tract-binding protein 1	1	1	1.8	35.714
Adhesion G protein-coupled receptor E5	1	1	3.9	27.113
Periplakin	1	1	0.3	204.48
Echinoderm microtubule-associated protein-like 2	1	1	4.9	11.158
Zinc finger protein 235	1	1	3.2	16.638
Spermidine synthase	1	1	3	33.284
28S ribosomal protein S7, mitochondrial	1	1	9.2	8.0800
39S ribosomal protein L4, mitochondrial	1	1	7.2	9.2113
Serine/threonine-protein kinase BRSK1	1	1	3	18.003
Dynamin-2	1	1	9.5	7.0864
RECA_2 domain-containing protein	1	1	5.1	14.279
Endoplasmic reticulum membrane-associated RNA degradation protein	1	1	6.2	13.574
Zinc finger protein 226	1	1	50	2.0224
Alternative protein GPR68	1	1	6.3	14.800
Alternative protein MS4A13	1	1	4.8	13.451
Alternative protein LOC100129118	1	1	11.1	7.6127
Alternative protein YIPF1	1	1	15.9	4.9398
Bromodomain adjacent to zinc finger domain protein 2A	1	1	10.3	6.8500
Striatin-4	1	1	3.8	28.109
Mitochondrial import inner membrane translocase subunit TIM50	1	1	3.2	20.636
Urokinase plasminogen activator surface receptor	1	1	5.8	11.648
Zinc finger protein 551	1	1	1.2	64.654
MHC class II transactivator type I	1	1	3.7	26.650
UBE4A protein	1	1	6.3	10.376
FceRI protein	1	1	0.5	116.04
FEX1	1	1	2	45.286
NK cell receptor D	1	1	0.3	275.44
TP53BP2 protein	1	1	4.6	16.454
Histidase	1	1	5.4	15.135
RIMS2 protein	1	1	1.2	83.517
Ribonuclease L (2',5'-oligoisoadenylate synthetase-dependent)	1	1	14.6	4.5894
CaM kinase II isoform	1	1	1.2	55.249
SASS6 protein	1	1	0.6	115.88
Abnormal spindle-like microcephaly associated splice variant 2	1	1	1.3	42.348
Kynureninase (L-kynurenine hydrolase) variant	1	1	0.3	164.94
Ribosomal protein S5 variant	1	1	1.2	52.323
B-cell receptor-associated protein	1	1	7.3	22.964
DNA polymerase epsilon catalytic subunit	1	1	1.1	60.247
Dimethylaniline monooxygenase [N-oxide-forming] 5	1	1	4.4	27.961
RAP guanine-nucleotide-exchange factor 4 variant	1	1	6.6	18.736
Cofilin 2 (Muscle), isoform CRA_a	1	1	0.6	113.12
Adenosine deaminase, RNA-specific isoform ADAR-a variant	1	1	0.6	137.83
Voltage-dependent R-type calcium channel subunit alpha	1	1	1	73.538
C10orf118 protein	1	1	0.5	211.93
Multidrug resistance-associated protein 5 variant	1	1	0.4	159.88
Semaphorin 3F variant	1	1	0.8	84.960
Dihydropyrimidinase-related protein 2	1	1	0.8	68.183
GIG10	1	1	0.6	112.13
Trifunctional purine biosynthetic protein adenosine-3	1	1	0.9	73.125
Telomere zinc finger-associated protein	1	1	2	31.202
Katanin p60 ATPase-containing subunit A-like 1	1	1	2.8	23.034
HEAT repeat-containing protein 1	1	1	0.4	327.54
SUN domain-containing protein 5	1	1	0.6	233.27
Neurobeachin	1	1	6	17.091
MHC class II antigen	1	1	4.9	13.616
60S ribosomal protein L11	1	1	3.5	19.023
alpha-1,2-Mannosidase	1	1	0.4	144.48
Partitioning defective 3 homolog	1	1	2.5	26.942
Uncharacterized protein DKFZp686B20267	1	1	1.3	63.966
Uncharacterized protein DKFZp686K09128	1	1	7.2	12.654
Vacuolar protein sorting-associated protein 16 homolog	1	1	0.8	108.22
Uncharacterized protein DKFZp686A111	1	1	4.1	19.168
Proteasome subunit beta	1	1	0.4	238.79
APOL4 protein	1	1	1.1	59.214
ABO blood group protein	1	1	4.6	25.357
PKNOX1 protein	1	1	2.3	38.813
cDNA FLJ46208 fis, clone TESTI4010979	1	1	0.2	316.06
cDNA FLJ45584 fis, clone BRTHA3013860	1	1	2.1	34.925
SCL/TAL1 interrupting locus	1	1	100	1.0032
Polypeptide N-acetylgalactosaminyltransferase 3	1	1	1.7	37.295
T-cell receptor T3 zeta chain	1	1	4.3	15.371
cDNA FLJ45139 fis, clone BRAWH3039623	1	1	5.8	16.501
cDNA FLJ44040 fis, clone TESTI4028983	1	1	4.4	15.474
HCG1647356, isoform CRA_b	1	1	3.2	22.482
Full-length cDNA clone CS0DL004YM19 of B cells (Ramos cell line) of Homo sapiens (human)	1	1	3.3	15.328
Calcium-activated neutral proteinase 2	1	1	3.8	24.358
60S ribosomal protein L12	1	1	0.5	111.71
Uncharacterized protein DKFZp686J1286	1	1	3	17.925
Importin subunit alpha	1	1	1.2	93.075
TAOK2 protein	1	1	3.8	17.942
Full-length cDNA clone CS0DJ015YJ12 of T cells (Jurkat cell line) of Homo sapiens (human)	1	1	1.1	57.875
Full-length cDNA clone CS0DN001YP04 of Adult brain of Homo sapiens (human)	1	1	5	15.572
SORCS3 protein	1	1	2.5	27.401
Autism susceptibility gene 2 protein	1	1	3	40.455
LPPR4 protein	1	1	0.5	159.02
KIAA1586 protein	1	1	3	29.351
cDNA FLJ36608 fis, clone TRACH2015824	1	1	1	82.210
cDNA FLJ33834 fis, clone CTONG2004264, moderately similar to NEUROBLAST DIFFERENTIATION ASSOCIATED PROTEIN AHNAK	1	1	7.1	12.966
LYPDC1 protein	1	1	1.5	86.051
Nipped-B protein	1	1	1.5	50.935
AID	1	1	8.3	20.446
Glutamyl-tRNA synthetase	1	1	1.5	81.796
cDNA FLJ90420 fis, clone NT2RP3000232, weakly similar to ZINC FINGER PROTEIN 184	1	1	1.5	45.888
Complex I-ESSS	1	1	2.5	23.965
PPIL6 protein	1	1	0.7	90.193
40S ribosomal protein S19	1	1	4.3	14.864
Similar to AFG3 ATPase family gene 3-like 2 (Yeast)	1	1	5.7	17.281
Uncharacterized protein	1	1	5.1	15.559
Ubiquitin UBF-fl	1	1	2.6	28.449
cDNA FLJ25054 fis, clone CBL04360	1	1	0.9	60.916
ZNF324 protein	1	1	2.1	31.761
PRR14 protein	1	1	11.2	9.6811
CD44 protein	1	1	3.1	28.285
Citrate hydro-lyase	1	1	7.3	18.677
Uncharacterized protein CATX-3	1	1	1	87.087
HCG1785179	1	1	21.8	3.3937
cDNA FLJ20069 fis, clone COL01816	1	1	2.3	56.146
cDNA FLJ20369 fis, clone HEP19364	1	1	1.7	57.764
Regulator of telomere elongation helicase 1	1	1	5.7	13.695
Uncharacterized protein DKFZp434B094	1	1	6	16.774
DNA-directed RNA polymerase	1	1	1.2	79.701
FAS	1	1	3	22.548
MHC class I antigen	1	1	0.4	142.37
FBL protein	1	1	1	64.757
Acetyl-CoA carboxylase 2	1	1	3.2	17.561
Chromosome 15 open reading frame 23, isoform CRA_d	1	1	4.5	12.487
Gp70 region of endogenous retrvirus erv-16 protein	1	1	12.1	7.5092
Glucosamine-6-phosphate isomerase 2	1	1	2.5	26.982
Epididymis secretory sperm binding protein Li 164nA	1	1	5.1	13.008
Proteasome subunit beta	1	1	4.6	14.351
AKT1m transcript variant 3	1	1	0.3	187.14
Integrin-linked protein kinase	1	1	1.5	51.418
PRO1741	1	1	0.9	106.87
C3-beta-c	1	1	18.4	4.4741
NADH-ubiquinone oxidoreductase chain 5	1	1	1.8	30.353

## Sheet: Flag
ProteinName	PepCount	UniquePepCount	CoverPercent [%]	MW [kDa]
COP9 signalosome complex subunit 7a	21	16	43.1	65.865
AN1-type zinc finger protein 1	18	16	39.8	59.51
Nanos homolog 3	15	15	40.1	62.064
cDNA, FLJ95005, highly similar to Homo sapiens kinesin family member 11 (KIF11), mRNA	9	9	11	119.13
Protein arginine N-methyltransferase 5	6	6	17.5	61.107
Cytokeratin-1	5	5	9.9	69.293
Taste receptor type 2	4	4	32.2	22.086
Malate dehydrogenase	4	4	19.3	36.724
Filaggrin-2	4	4	9.8	282.39
Hemoglobin subunit alpha	3	3	21.6	24.409
Albumin	5	3	10.8	51.621
Cytokeratin-1	6	3	4.3	223.11
Uncharacterized protein DKFZp586J151	2	2	32.6	9.9755
Dermcidin	2	2	22.7	11.284
Fructose-bisphosphate aldolase	2	2	18.1	16.917
Actin, cytoplasmic 1	4	2	17.8	34.141
cDNA FLJ52761, highly similar to Actin, aortic smooth muscle	4	2	16.6	37.362
Uncharacterized protein	2	2	9	34.818
Zinc finger protein 676	2	2	4.2	71.003
Epididymis luminal protein 71	1	1	84	2.6831
Beta-globin protein	1	1	58.8	2.1044
Tripartite motif-containing 3, isoform CRA_f	1	1	37.2	4.8535
Alpha globin chain	1	1	29.4	5.7024
Ubiquitin carboxyl-terminal hydrolase isozyme L5	1	1	26.4	5.7286
10-formyltetrahydrofolate dehydrogenase	1	1	25.4	13.362
Titin, isoform CRA_b	1	1	23.8	9.1995
Keratin, type I cytoskeletal 10	1	1	22.4	13.663
Tropomyosin alpha-1 chain	1	1	21	7.0609
Similar to filamin C, gamma (Actin binding protein 280)	1	1	20.7	15.419
Protease serine 1	1	1	18.3	11.118
Non-specific serine/threonine protein kinase	1	1	16.1	10.61
IGv domain-containing protein	1	1	15.7	9.0579
Intraflagellar transport protein 172 homolog	1	1	13.9	25.661
Desmoplakin	1	1	13.6	13.969
Coiled-coil domain-containing protein 141	1	1	13.1	24.228
Espin-like protein	1	1	13.1	9.0923
IGH c293_heavy__IGHV1-18_IGHD4-17_IGHJ4	1	1	12.2	13.032
IG c114_heavy_IGHV3-30_IGHD3-22_IGHJ4	1	1	12.2	13.702
HIST1H2BC protein	1	1	11.9	13.834
IGH + IGL c546_heavy_IGHV4-34_IGHD3-16_IGHJ6	1	1	11.9	13.119
Leucine-rich repeat, immunoglobulin-like domain and transmembrane domain-containing protein 1	1	1	10.8	9.0537
AKAP9-BRAF fusion protein	1	1	10.7	18.89
Trypsin	1	1	10.6	15.184
Protein FAM122C	1	1	10.4	14.326
Dihydropyridine receptor alpha 1 subunit	1	1	9.5	14.109
cDNA FLJ51361, highly similar to Keratin, type II cytoskeletal 6A	1	1	9.3	35.253
Keratin, type I cytoskeletal 9	1	1	9.2	18.844
Polyubiquitin-B	1	1	8.9	11.244
Electron transfer flavoprotein subunit alpha	1	1	8.3	24.16
Uracil-DNA glycosylase	5	1	8	62.378
Olfactory receptor	4	1	7.5	55.799
cDNA FLJ57902, highly similar to Protein MYG1	1	1	7.2	22.316
cDNA FLJ57042, moderately similar to Breakpoint cluster region protein	1	1	6.6	18.694
Zinc finger protein 316	1	1	6.3	40.672
Pyruvate carboxylase, mitochondrial	1	1	6.2	31.969
cDNA FLJ55457, highly similar to ATP-dependent RNA helicase DHX8	1	1	6.2	61.257
Keratin, type II cytoskeletal 5	1	1	6.1	13.558
cDNA, FLJ92736, highly similar to Homo sapiens gamma-aminobutyric acid (GABA) A receptor, alpha 3 (GABRA3), mRNA	1	1	5.9	55.182
Keratin, type II cytoskeletal 2 epidermal	1	1	5.7	15.646
T-box brain protein 1	1	1	5.6	21.557
UPF0184 protein C9orf16	1	1	5.1	75.69
Ribosome-binding protein 1	1	1	4.9	24.187
BTB/POZ domain-containing protein KCTD5	1	1	4.9	27.126
Endoplasmic reticulum class 1/2 Ca(2+) ATPase	1	1	4.6	42.58
Peroxiredoxin-5, mitochondrial	1	1	4.6	34.859
MHC class II antigen	1	1	4.3	78.366
ATP synthase subunit alpha	1	1	4.1	43.393
Coiled-coil domain-containing protein 150	1	1	3.8	20.397
Zinc finger protein 880	1	1	3.8	83.61
Tripartite motif-containing 38 variant	1	1	3.7	34.218
Creatine kinase	1	1	3.7	43.029
Tr-type G domain-containing protein	1	1	3.6	35.029
cDNA FLJ61238, highly similar to Homo sapiens Rhesus blood group, B glycoprotein (RHBG), mRNA	1	1	3.5	44.528
cDNA FLJ46809 fis, clone TRACH3035451	1	1	3.5	66.761
Keratin, type I cytoskeletal 14	1	1	3.4	22.091
Similar to vasoactive intestinal peptide receptor 2	1	1	3.3	31.721
SHC SH2 domain-binding protein 1	1	1	3.3	86.504
Leucine-rich repeat LGI family member 4	1	1	3.2	52.847
Neuronal acetylcholine receptor subunit alpha-6	1	1	3.2	56.898
IG c158_light_IGKV1D-13_IGKJ1	1	1	3.1	102.77
MSTP118	1	1	2.9	108.13
Myosin-4	4	1	2.8	223.07
Neuronal migration protein doublecortin	1	1	2.7	97.506
Histone H2A	1	1	2.5	51.09
Tyrosine-protein kinase	1	1	2.4	58.095
Phosphatidylinositol 4-phosphate 5-kinase type-1 alpha	1	1	2.4	32.778
Neuromedin B receptor	1	1	2.4	59.75
DNA for LINE-1 transposable element ORFI and II	1	1	2.4	69.194
Inactive serine/threonine-protein kinase TEX14	1	1	2.4	89.013
cDNA FLJ45964 fis, clone PLACE7014396	1	1	2.3	64.196
cDNA FLJ16432 fis, clone BRACE3010076, highly similar to Vigilin	1	1	2.1	74.052
Heat shock 70kDa protein 6 (HSP70B') variant	1	1	2	153.54
Pleckstrin homology domain-containing family H member 2	1	1	2	168.23
Myosin light chain 4	1	1	1.8	92.312
Heat shock cognate 71 kDa protein	1	1	1.8	57.357
CTAGE1 protein	1	1	1.7	167.9
Testis tissue sperm-binding protein Li 44a	1	1	1.6	69.676
Storkhead-box protein 1	1	1	1.6	123.27
Citrulline--aspartate ligase	1	1	1.6	108.44
KIF7 protein	1	1	1.3	94.94
Microtubule-associated protein 6	1	1	1.3	68.04
IGH c430_heavy__IGHV3-15_IGHD1-26_IGHJ4	1	1	1.2	101.71
Transformation/transcription domain-associated protein	1	1	1.1	71.384
Hornerin	1	1	1	248.07
GRIP1-associated protein 1	1	1	0.7	172.16
CEP350 protein	1	1	0.6	125.1
Aspartate carbamoyltransferase	1	1	0.4	235.18
Phosphoenolpyruvate carboxykinase, cytosolic [GTP]	1	1	0.4	187.11
Embryonic stem cell related protein	1	1	0	2993
HCG2004350, isoform CRA_b	22	0	37.7	66.11
Caskin-2	22	0	37.7	66.065
