# Supplementary material for: NIPSNAP1 directs dual mechanisms to restrain senescence in cancer cells
Source: J Transl Med. 2023 Jun 20;21:401. doi: 10.1186/s12967-023-04232-1 (PMC10280965; doi:10.1186/s12967-023-04232-1)
Supplement: Supplementary file 9 — Additional file 9: Table S7. The LC–MS/MS results of c-Myc for analyzing its post-translational modifications, related to Fig. 4. [file 12967_2023_4232_MOESM9_ESM.xlsx]

## Sheet: Sheet1
	The LC-MS/MS results of c-Myc for ananlyzing its post-translational modifications, related to Figure 4
Normal	Reference	PepCount	UniquePepCount	CoverPercent	MW	PI
	tr|A0A087WUS5|A0A087WUS5_HUMAN Myc proto-oncogene protein OS=Homo sapiens OX=9606 GN=MYC PE=1 SV=1	33	19	0.3062	50546.4	5.28
	FileScan	Sequence	MH+	Diff(MH+)	Charge	Rank	Score	DeltaScore	ExpectValue	Ions	Reference	DIFF_MODIFIED_CANDIDATE	PI	MissCleavage	Modification
	R20220701186_A,15288	K.ATAYILSVQAEEQK.L	1550.81	-0.0012	3	1	47.6	0	0.00379	0|0	sp|P01106|MYC_HUMAN/tr|A0A087WUS5|A0A087WUS5_HUMAN/tr|A0A494C1T8|A0A494C1T8_HUMAN/tr|B4E1N7|B4E1N7_HUMAN/tr|H0YBT0|H0YBT0_HUMAN/tr|Q6LBK7|Q6LBK7_HUMAN/tr|A0A024R9L7|A0A024R9L7_HUMAN		4.53	0
	R20220701186_A,15455	K.ATAYILSVQAEEQK.L	1550.81	0.0005	2	1	87.31	0	4.06e-07	0|0	sp|P01106|MYC_HUMAN/tr|A0A087WUS5|A0A087WUS5_HUMAN/tr|A0A494C1T8|A0A494C1T8_HUMAN/tr|B4E1N7|B4E1N7_HUMAN/tr|H0YBT0|H0YBT0_HUMAN/tr|Q6LBK7|Q6LBK7_HUMAN/tr|A0A024R9L7|A0A024R9L7_HUMAN		4.53	0
	R20220701186_A,2436	K.DSGSPNPAR.G	900.417	0.00197	2	1	45.85	0	0.00218	0|0	sp|P01106|MYC_HUMAN/tr|A0A087WUS5|A0A087WUS5_HUMAN/tr|B3CJD5|B3CJD5_HUMAN/tr|B3CJ63|B3CJ63_HUMAN/tr|B3CJ66|B3CJ66_HUMAN/tr|B3CJD2|B3CJD2_HUMAN/tr|B3CJA1|B3CJA1_HUMAN/tr|B3CJD9|B3CJD9_HUMAN/tr|B3CJB9|B3CJB9_HUMAN/tr|B3CJ74|B3CJ74_HUMAN/tr|A0A0B4J1R1|A0A0B4J1R1_HUMAN/tr|B3CJC6|B3CJC6_HUMAN/tr|A0A494C1T8|A0A494C1T8_HUMAN/tr|B3CJ92|B3CJ92_HUMAN/tr|B0B0N9|B0B0N9_HUMAN/tr|B3CJ78|B3CJ78_HUMAN/tr|B3CJB8|…		5.84	0
	R20220701186_A,2876	K.DYPAAK.R	664.33	-0.00068	2	1	25.77	0	0.272	0|0	sp|P01106|MYC_HUMAN/tr|A0A087WUS5|A0A087WUS5_HUMAN/tr|A0A494C1T8|A0A494C1T8_HUMAN/tr|B4E1N7|B4E1N7_HUMAN/tr|H0YBT0|H0YBT0_HUMAN/tr|A0A024R9L7|A0A024R9L7_HUMAN		5.84	0
	R20220701186_A,22927	K.FELLPTPPLSPSR.R ! K.FELLPTPPLSPSR.G	1453.8	0.00031	2	1	43.64	0	0.00512	0|0	sp|P01106|MYC_HUMAN/tr|A0A087WUS5|A0A087WUS5_HUMAN/tr|B3CJ63|B3CJ63_HUMAN/tr|B3CJ66|B3CJ66_HUMAN/tr|B3CJD2|B3CJD2_HUMAN/tr|B3CJA1|B3CJA1_HUMAN/tr|B3CJB9|B3CJB9_HUMAN/tr|B3CJ74|B3CJ74_HUMAN/tr|A0A0B4J1R1|A0A0B4J1R1_HUMAN/tr|B3CJ92|B3CJ92_HUMAN/tr|B3CJB8|B3CJB8_HUMAN/tr|B3CJB1|B3CJB1_HUMAN/tr|B3CJ91|B3CJ91_HUMAN/tr|B3CJ82|B3CJ82_HUMAN/tr|B3CJC0|B3CJC0_HUMAN/tr|B3CJA3|B3CJA3_HUMAN/tr|H0YBG3|H0YBG3_H…		6	0
	R20220701186_A,19679	K.KFELLPTPPLSPSR.R ! K.KFELLPTPPLSPSR.G	1581.9	-0.00012	3	1	35.57	0	0.0221	0|0	sp|P01106|MYC_HUMAN/tr|A0A087WUS5|A0A087WUS5_HUMAN/tr|B3CJ63|B3CJ63_HUMAN/tr|B3CJ66|B3CJ66_HUMAN/tr|B3CJD2|B3CJD2_HUMAN/tr|B3CJA1|B3CJA1_HUMAN/tr|B3CJB9|B3CJB9_HUMAN/tr|B3CJ74|B3CJ74_HUMAN/tr|A0A0B4J1R1|A0A0B4J1R1_HUMAN/tr|B3CJ92|B3CJ92_HUMAN/tr|B3CJB8|B3CJB8_HUMAN/tr|B3CJB1|B3CJB1_HUMAN/tr|B3CJ91|B3CJ91_HUMAN/tr|B3CJ82|B3CJ82_HUMAN/tr|B3CJC0|B3CJC0_HUMAN/tr|B3CJA3|B3CJA3_HUMAN/tr|H0YBG3|H0YBG3_H…		8.75	1
	R20220701186_A,4229	K.LASYQAAR.K	879.468	0.00094	2	1	51.15	0	0.0132	0|0	sp|P01106|MYC_HUMAN/tr|A0A087WUS5|A0A087WUS5_HUMAN/tr|B3CJD5|B3CJD5_HUMAN/tr|B3CJD2|B3CJD2_HUMAN/tr|B3CJA1|B3CJA1_HUMAN/tr|B3CJD9|B3CJD9_HUMAN/tr|B3CJB9|B3CJB9_HUMAN/tr|B3CJ74|B3CJ74_HUMAN/tr|A0A0B4J1R1|A0A0B4J1R1_HUMAN/tr|B3CJC6|B3CJC6_HUMAN/tr|A0A494C1T8|A0A494C1T8_HUMAN/tr|B3CJ92|B3CJ92_HUMAN/tr|B0B0N9|B0B0N9_HUMAN/tr|B3CJB8|B3CJB8_HUMAN/tr|B3CJ91|B3CJ91_HUMAN/tr|B3CJ72|B3CJ72_HUMAN/tr|B3CJ82|…		8.75	0
	R20220701186_A,4463	K.LASYQAAR.K	879.468	0.00024	2	1	37.45	0	0.245	0|0	sp|P01106|MYC_HUMAN/tr|A0A087WUS5|A0A087WUS5_HUMAN/tr|B3CJD5|B3CJD5_HUMAN/tr|B3CJD2|B3CJD2_HUMAN/tr|B3CJA1|B3CJA1_HUMAN/tr|B3CJD9|B3CJD9_HUMAN/tr|B3CJB9|B3CJB9_HUMAN/tr|B3CJ74|B3CJ74_HUMAN/tr|A0A0B4J1R1|A0A0B4J1R1_HUMAN/tr|B3CJC6|B3CJC6_HUMAN/tr|A0A494C1T8|A0A494C1T8_HUMAN/tr|B3CJ92|B3CJ92_HUMAN/tr|B0B0N9|B0B0N9_HUMAN/tr|B3CJB8|B3CJB8_HUMAN/tr|B3CJ91|B3CJ91_HUMAN/tr|B3CJ72|B3CJ72_HUMAN/tr|B3CJ82|…		8.75	0
	R20220701186_A,13711	K.LISEEDLLRK.R	1215.69	-0.00038	2	1	21.5	0	1.07	0|0	sp|P01106|MYC_HUMAN/tr|A0A087WUS5|A0A087WUS5_HUMAN/tr|A0A494C1T8|A0A494C1T8_HUMAN/tr|B4E1N7|B4E1N7_HUMAN/tr|H0YBT0|H0YBT0_HUMAN/tr|Q6LBK7|Q6LBK7_HUMAN/tr|A0A024R9L7|A0A024R9L7_HUMAN		4.68	1
	R20220701186_A,9985	K.LVSEK*LASYQAAR.K	1549.83	0.00041	3	1	25.85	0	0.452	0|0	sp|P01106|MYC_HUMAN/tr|A0A087WUS5|A0A087WUS5_HUMAN/tr|B3CJD5|B3CJD5_HUMAN/tr|B3CJD2|B3CJD2_HUMAN/tr|B3CJA1|B3CJA1_HUMAN/tr|B3CJD9|B3CJD9_HUMAN/tr|B3CJB9|B3CJB9_HUMAN/tr|B3CJ74|B3CJ74_HUMAN/tr|A0A0B4J1R1|A0A0B4J1R1_HUMAN/tr|B3CJC6|B3CJC6_HUMAN/tr|A0A494C1T8|A0A494C1T8_HUMAN/tr|B3CJ92|B3CJ92_HUMAN/tr|B0B0N9|B0B0N9_HUMAN/tr|B3CJB8|B3CJB8_HUMAN/tr|B3CJ91|B3CJ91_HUMAN/tr|B3CJ72|B3CJ72_HUMAN/tr|B3CJ82|…		8.59	1	114.042923 GlyGly (K)
	R20220701186_A,3975	K.VVILKK*.A ! K.VVILK*K.A	813.556	5e-05	2	1	24.26	0	0.117	0|0	sp|P01106|MYC_HUMAN/sp|P04198|MYCN_HUMAN/tr|A0A087WUS5|A0A087WUS5_HUMAN/tr|A0A494C1T8|A0A494C1T8_HUMAN/tr|A0A1W2PPD9|A0A1W2PPD9_HUMAN/tr|B4DP83|B4DP83_HUMAN/tr|Q7Z7Q9|Q7Z7Q9_HUMAN/tr|B4DRZ1|B4DRZ1_HUMAN/tr|B4E1N7|B4E1N7_HUMAN/tr|Q9UMQ5|Q9UMQ5_HUMAN/tr|H0YBT0|H0YBT0_HUMAN/tr|Q6LBK7|Q6LBK7_HUMAN/tr|A0A024R9L7|A0A024R9L7_HUMAN ! sp|P01106|MYC_HUMAN/sp|P04198|MYCN_HUMAN/tr|A0A087WUS5|A0A087WUS5_HUMAN…		10	1	114.042923 GlyGly (K)
	R20220701186_A,3652	K.VVILKK.A	699.513	0.00038	2	1	20.68	0	0.018	0|0	sp|P01106|MYC_HUMAN/sp|P04198|MYCN_HUMAN/tr|A0A087WUS5|A0A087WUS5_HUMAN/tr|A0A494C1T8|A0A494C1T8_HUMAN/tr|A0A1W2PPD9|A0A1W2PPD9_HUMAN/tr|B4DP83|B4DP83_HUMAN/tr|Q7Z7Q9|Q7Z7Q9_HUMAN/tr|B4DRZ1|B4DRZ1_HUMAN/tr|B4E1N7|B4E1N7_HUMAN/tr|Q9UMQ5|Q9UMQ5_HUMAN/tr|H0YBT0|H0YBT0_HUMAN/tr|Q6LBK7|Q6LBK7_HUMAN/tr|A0A024R9L7|A0A024R9L7_HUMAN		10	1
	R20220701186_A,10761	R.DQIPELENNEK.A	1328.63	-0.00035	2	1	45.36	0	0.00344	0|0	sp|P01106|MYC_HUMAN/tr|A0A087WUS5|A0A087WUS5_HUMAN/tr|A0A494C1T8|A0A494C1T8_HUMAN/tr|B4E1N7|B4E1N7_HUMAN/tr|H0YBT0|H0YBT0_HUMAN/tr|A0A024R9L7|A0A024R9L7_HUMAN		4	0
	R20220701186_A,10959	R.DQIPELENNEK.A	1328.63	-0.00091	2	1	48.26	0	0.00178	0|0	sp|P01106|MYC_HUMAN/tr|A0A087WUS5|A0A087WUS5_HUMAN/tr|A0A494C1T8|A0A494C1T8_HUMAN/tr|B4E1N7|B4E1N7_HUMAN/tr|H0YBT0|H0YBT0_HUMAN/tr|A0A024R9L7|A0A024R9L7_HUMAN		4	0
	R20220701186_A,12401	R.DQIPELENNEK.A	1328.63	9e-05	2	1	21.13	0	0.833	0|0	sp|P01106|MYC_HUMAN/tr|A0A087WUS5|A0A087WUS5_HUMAN/tr|A0A494C1T8|A0A494C1T8_HUMAN/tr|B4E1N7|B4E1N7_HUMAN/tr|H0YBT0|H0YBT0_HUMAN/tr|A0A024R9L7|A0A024R9L7_HUMAN		4	0
	R20220701186_A,9780	R.DQIPELENNEKAPK.V	1624.82	-0.00028	3	1	21.6	0	1.48	0|0	sp|P01106|MYC_HUMAN/tr|A0A087WUS5|A0A087WUS5_HUMAN/tr|A0A494C1T8|A0A494C1T8_HUMAN/tr|B4E1N7|B4E1N7_HUMAN/tr|H0YBT0|H0YBT0_HUMAN/tr|A0A024R9L7|A0A024R9L7_HUMAN		4.41	1
	R20220701186_A,2328	R.K*DYPAAK.R	906.468	-0.00016	2	1	28.23	0	0.279	0|0	sp|P01106|MYC_HUMAN/tr|A0A087WUS5|A0A087WUS5_HUMAN/tr|A0A494C1T8|A0A494C1T8_HUMAN/tr|B4E1N7|B4E1N7_HUMAN/tr|H0YBT0|H0YBT0_HUMAN/tr|A0A024R9L7|A0A024R9L7_HUMAN		8.5	1	114.042923 GlyGly (K)
	R20220701186_A,2090	R.KDSGSPNPAR.G	1028.51	-0.00075	2	1	27.65	0	0.171	0|0	sp|P01106|MYC_HUMAN/tr|A0A087WUS5|A0A087WUS5_HUMAN/tr|B3CJD5|B3CJD5_HUMAN/tr|B3CJ63|B3CJ63_HUMAN/tr|B3CJ66|B3CJ66_HUMAN/tr|B3CJD2|B3CJD2_HUMAN/tr|B3CJA1|B3CJA1_HUMAN/tr|B3CJD9|B3CJD9_HUMAN/tr|B3CJB9|B3CJB9_HUMAN/tr|B3CJ74|B3CJ74_HUMAN/tr|A0A0B4J1R1|A0A0B4J1R1_HUMAN/tr|B3CJC6|B3CJC6_HUMAN/tr|A0A494C1T8|A0A494C1T8_HUMAN/tr|B3CJ92|B3CJ92_HUMAN/tr|B0B0N9|B0B0N9_HUMAN/tr|B3CJ78|B3CJ78_HUMAN/tr|B3CJB8|…		8.75	1
	R20220701186_A,2095	R.KDSGSPNPAR.G	1028.51	0.00014	3	1	47.76	0	0.00167	0|0	sp|P01106|MYC_HUMAN/tr|A0A087WUS5|A0A087WUS5_HUMAN/tr|B3CJD5|B3CJD5_HUMAN/tr|B3CJ63|B3CJ63_HUMAN/tr|B3CJ66|B3CJ66_HUMAN/tr|B3CJD2|B3CJD2_HUMAN/tr|B3CJA1|B3CJA1_HUMAN/tr|B3CJD9|B3CJD9_HUMAN/tr|B3CJB9|B3CJB9_HUMAN/tr|B3CJ74|B3CJ74_HUMAN/tr|A0A0B4J1R1|A0A0B4J1R1_HUMAN/tr|B3CJC6|B3CJC6_HUMAN/tr|A0A494C1T8|A0A494C1T8_HUMAN/tr|B3CJ92|B3CJ92_HUMAN/tr|B0B0N9|B0B0N9_HUMAN/tr|B3CJ78|B3CJ78_HUMAN/tr|B3CJB8|…		8.75	1
	R20220701186_A,2444	R.KDSGSPNPAR.G	1028.51	0.00019	2	1	31.18	0	0.0759	0|0	sp|P01106|MYC_HUMAN/tr|A0A087WUS5|A0A087WUS5_HUMAN/tr|B3CJD5|B3CJD5_HUMAN/tr|B3CJ63|B3CJ63_HUMAN/tr|B3CJ66|B3CJ66_HUMAN/tr|B3CJD2|B3CJD2_HUMAN/tr|B3CJA1|B3CJA1_HUMAN/tr|B3CJD9|B3CJD9_HUMAN/tr|B3CJB9|B3CJB9_HUMAN/tr|B3CJ74|B3CJ74_HUMAN/tr|A0A0B4J1R1|A0A0B4J1R1_HUMAN/tr|B3CJC6|B3CJC6_HUMAN/tr|A0A494C1T8|A0A494C1T8_HUMAN/tr|B3CJ92|B3CJ92_HUMAN/tr|B0B0N9|B0B0N9_HUMAN/tr|B3CJ78|B3CJ78_HUMAN/tr|B3CJB8|…		8.75	1
	R20220701186_A,2298	R.KDYPAAK.R	792.425	-6e-05	2	1	45.56	0	0.00658	0|0	sp|P01106|MYC_HUMAN/tr|A0A087WUS5|A0A087WUS5_HUMAN/tr|A0A494C1T8|A0A494C1T8_HUMAN/tr|B4E1N7|B4E1N7_HUMAN/tr|H0YBT0|H0YBT0_HUMAN/tr|A0A024R9L7|A0A024R9L7_HUMAN		8.5	1
	R20220701186_A,1765	R.QISNNR.K	731.379	-0.00023	2	1	35.36	0	0.0766	0|0	sp|P01106|MYC_HUMAN/tr|A0A087WUS5|A0A087WUS5_HUMAN/tr|A0A494C1T8|A0A494C1T8_HUMAN/tr|B4E1N7|B4E1N7_HUMAN/tr|H0YBT0|H0YBT0_HUMAN/tr|A0A024R9L7|A0A024R9L7_HUMAN		9.75	0
	R20220701186_A,2053	R.QISNNR.K	731.379	-0.00087	2	1	26.59	0	0.94	0|0	sp|P01106|MYC_HUMAN/tr|A0A087WUS5|A0A087WUS5_HUMAN/tr|A0A494C1T8|A0A494C1T8_HUMAN/tr|B4E1N7|B4E1N7_HUMAN/tr|H0YBT0|H0YBT0_HUMAN/tr|A0A024R9L7|A0A024R9L7_HUMAN		9.75	0
	R20220701186_A,2647	R.RTHNVLER.Q	1024.56	0.00025	3	1	33.17	0	0.0506	0|0	sp|P01106|MYC_HUMAN/tr|A0A087WUS5|A0A087WUS5_HUMAN/tr|A0A494C1T8|A0A494C1T8_HUMAN/tr|B4E1N7|B4E1N7_HUMAN/tr|H0YBT0|H0YBT0_HUMAN/tr|A0A024R9L7|A0A024R9L7_HUMAN		9.61	1
	R20220701186_A,3496	R.RTHNVLER.Q	1024.56	-0.0002	3	1	23.06	0	0.519	0|0	sp|P01106|MYC_HUMAN/tr|A0A087WUS5|A0A087WUS5_HUMAN/tr|A0A494C1T8|A0A494C1T8_HUMAN/tr|B4E1N7|B4E1N7_HUMAN/tr|H0YBT0|H0YBT0_HUMAN/tr|A0A024R9L7|A0A024R9L7_HUMAN		9.61	1
	R20220701186_A,2387	R.SSDTEENVK*R.R	1278.59	0.0008	2	1	50.19	0	0.000985	0|0	sp|P01106|MYC_HUMAN/tr|A0A087WUS5|A0A087WUS5_HUMAN/tr|A0A494C1T8|A0A494C1T8_HUMAN/tr|B4E1N7|B4E1N7_HUMAN/tr|H0YBT0|H0YBT0_HUMAN/tr|A0A024R9L7|A0A024R9L7_HUMAN		4.68	1	114.042923 GlyGly (K)
	R20220701186_A,2352	R.SSDTEENVKR.R	1164.55	0	3	1	40.02	0	0.0115	0|0	sp|P01106|MYC_HUMAN/tr|A0A087WUS5|A0A087WUS5_HUMAN/tr|A0A494C1T8|A0A494C1T8_HUMAN/tr|B4E1N7|B4E1N7_HUMAN/tr|H0YBT0|H0YBT0_HUMAN/tr|A0A024R9L7|A0A024R9L7_HUMAN		4.68	1
	R20220701186_A,2353	R.SSDTEENVKR.R	1164.55	-0.0001	2	1	89.19	0	1.4e-07	0|0	sp|P01106|MYC_HUMAN/tr|A0A087WUS5|A0A087WUS5_HUMAN/tr|A0A494C1T8|A0A494C1T8_HUMAN/tr|B4E1N7|B4E1N7_HUMAN/tr|H0YBT0|H0YBT0_HUMAN/tr|A0A024R9L7|A0A024R9L7_HUMAN		4.68	1
	R20220701186_A,3185	R.THNVLER.Q	868.464	6e-05	2	1	23.69	0	0.424	0|0	sp|P01106|MYC_HUMAN/tr|A0A087WUS5|A0A087WUS5_HUMAN/tr|A0A494C1T8|A0A494C1T8_HUMAN/tr|B4E1N7|B4E1N7_HUMAN/tr|H0YBT0|H0YBT0_HUMAN/tr|A0A024R9L7|A0A024R9L7_HUMAN		6.41	0
	R20220701186_A,5271	R.THNVLER.Q	868.464	0.00036	2	1	40.42	0	0.009	0|0	sp|P01106|MYC_HUMAN/tr|A0A087WUS5|A0A087WUS5_HUMAN/tr|A0A494C1T8|A0A494C1T8_HUMAN/tr|B4E1N7|B4E1N7_HUMAN/tr|H0YBT0|H0YBT0_HUMAN/tr|A0A024R9L7|A0A024R9L7_HUMAN		6.41	0
	R20220701186_A,4315	R.VK*LDSVR.V	930.537	-0.00043	3	1	24.57	0	0.817	0|0	sp|P01106|MYC_HUMAN/tr|A0A087WUS5|A0A087WUS5_HUMAN/tr|A0A494C1T8|A0A494C1T8_HUMAN/tr|B4E1N7|B4E1N7_HUMAN/tr|H0YBT0|H0YBT0_HUMAN/tr|A0A024R9L7|A0A024R9L7_HUMAN		8.72	1	114.042923 GlyGly (K)
	R20220701186_A,4151	R.VKLDSVR.V	816.494	-0.00015	2	1	37.09	0	0.0379	0|0	sp|P01106|MYC_HUMAN/tr|A0A087WUS5|A0A087WUS5_HUMAN/tr|A0A494C1T8|A0A494C1T8_HUMAN/tr|B4E1N7|B4E1N7_HUMAN/tr|H0YBT0|H0YBT0_HUMAN/tr|A0A024R9L7|A0A024R9L7_HUMAN		8.72	1
	Reference	PepCount	UniquePepCount	CoverPercent	MW	PI
FBXL14+	tr|A0A087WUS5|A0A087WUS5_HUMAN Myc proto-oncogene protein OS=Homo sapiens OX=9606 GN=MYC PE=1 SV=1	36	19	0.3018	50546.4	5.28
	FileScan	Sequence	MH+	Diff(MH+)	Charge	Rank	Score	DeltaScore	ExpectValue	Ions	Reference	DIFF_MODIFIED_CANDIDATE	PI	MissCleavage	Modification
	R20220701186_B,15814	K.ATAYILSVQAEEQK.L	1550.81	-0.00012	3	1	38	0	0.0345	0|0	sp|P01106|MYC_HUMAN/tr|A0A087WUS5|A0A087WUS5_HUMAN/tr|A0A494C1T8|A0A494C1T8_HUMAN/tr|B4E1N7|B4E1N7_HUMAN/tr|H0YBT0|H0YBT0_HUMAN/tr|Q6LBK7|Q6LBK7_HUMAN/tr|A0A024R9L7|A0A024R9L7_HUMAN		4.53	0
	R20220701186_B,15989	K.ATAYILSVQAEEQK.L	1550.81	0.00052	2	1	33.4	0	0.1	0|0	sp|P01106|MYC_HUMAN/tr|A0A087WUS5|A0A087WUS5_HUMAN/tr|A0A494C1T8|A0A494C1T8_HUMAN/tr|B4E1N7|B4E1N7_HUMAN/tr|H0YBT0|H0YBT0_HUMAN/tr|Q6LBK7|Q6LBK7_HUMAN/tr|A0A024R9L7|A0A024R9L7_HUMAN		4.53	0
	R20220701186_B,2624	K.DYPAAK*R.V	934.474	-0.00103	2	1	22.41	0	1.13	0|0	sp|P01106|MYC_HUMAN/tr|A0A087WUS5|A0A087WUS5_HUMAN/tr|A0A494C1T8|A0A494C1T8_HUMAN/tr|B4E1N7|B4E1N7_HUMAN/tr|H0YBT0|H0YBT0_HUMAN/tr|A0A024R9L7|A0A024R9L7_HUMAN		8.59	1	114.042923 GlyGly (K)
	R20220701186_B,23713	K.FELLPTPPLSPSR.R ! K.FELLPTPPLSPSR.G	1453.8	1e-05	2	1	26.45	0	0.247	0|0	sp|P01106|MYC_HUMAN/tr|A0A087WUS5|A0A087WUS5_HUMAN/tr|B3CJ63|B3CJ63_HUMAN/tr|B3CJ66|B3CJ66_HUMAN/tr|B3CJD2|B3CJD2_HUMAN/tr|B3CJA1|B3CJA1_HUMAN/tr|B3CJB9|B3CJB9_HUMAN/tr|B3CJ74|B3CJ74_HUMAN/tr|A0A0B4J1R1|A0A0B4J1R1_HUMAN/tr|B3CJ92|B3CJ92_HUMAN/tr|B3CJB8|B3CJB8_HUMAN/tr|B3CJB1|B3CJB1_HUMAN/tr|B3CJ91|B3CJ91_HUMAN/tr|B3CJ82|B3CJ82_HUMAN/tr|B3CJC0|B3CJC0_HUMAN/tr|B3CJA3|B3CJA3_HUMAN/tr|H0YBG3|H0YBG3_H…		6	0
	R20220701186_B,13278	K.K*ATAYILSVQAEEQK.L	1792.94	-0.00364	3	1	24.28	0	1.48	0|0	sp|P01106|MYC_HUMAN/tr|A0A087WUS5|A0A087WUS5_HUMAN/tr|A0A494C1T8|A0A494C1T8_HUMAN/tr|B4E1N7|B4E1N7_HUMAN/tr|H0YBT0|H0YBT0_HUMAN/tr|Q6LBK7|Q6LBK7_HUMAN/tr|A0A024R9L7|A0A024R9L7_HUMAN		6.14	1	114.042923 GlyGly (K)
	R20220701186_B,20612	K.KFELLPTPPLSPSR.R ! K.KFELLPTPPLSPSR.G	1581.9	-0.00024	3	1	37.66	0	0.0137	0|0	sp|P01106|MYC_HUMAN/tr|A0A087WUS5|A0A087WUS5_HUMAN/tr|B3CJ63|B3CJ63_HUMAN/tr|B3CJ66|B3CJ66_HUMAN/tr|B3CJD2|B3CJD2_HUMAN/tr|B3CJA1|B3CJA1_HUMAN/tr|B3CJB9|B3CJB9_HUMAN/tr|B3CJ74|B3CJ74_HUMAN/tr|A0A0B4J1R1|A0A0B4J1R1_HUMAN/tr|B3CJ92|B3CJ92_HUMAN/tr|B3CJB8|B3CJB8_HUMAN/tr|B3CJB1|B3CJB1_HUMAN/tr|B3CJ91|B3CJ91_HUMAN/tr|B3CJ82|B3CJ82_HUMAN/tr|B3CJC0|B3CJC0_HUMAN/tr|B3CJA3|B3CJA3_HUMAN/tr|H0YBG3|H0YBG3_H…		8.75	1
	R20220701186_B,2782	K.LASYQAAR.K	879.468	0.00014	2	1	48.33	0	0.0251	0|0	sp|P01106|MYC_HUMAN/tr|A0A087WUS5|A0A087WUS5_HUMAN/tr|B3CJD5|B3CJD5_HUMAN/tr|B3CJD2|B3CJD2_HUMAN/tr|B3CJA1|B3CJA1_HUMAN/tr|B3CJD9|B3CJD9_HUMAN/tr|B3CJB9|B3CJB9_HUMAN/tr|B3CJ74|B3CJ74_HUMAN/tr|A0A0B4J1R1|A0A0B4J1R1_HUMAN/tr|B3CJC6|B3CJC6_HUMAN/tr|A0A494C1T8|A0A494C1T8_HUMAN/tr|B3CJ92|B3CJ92_HUMAN/tr|B0B0N9|B0B0N9_HUMAN/tr|B3CJB8|B3CJB8_HUMAN/tr|B3CJ91|B3CJ91_HUMAN/tr|B3CJ72|B3CJ72_HUMAN/tr|B3CJ82|…		8.75	0
	R20220701186_B,4160	K.LASYQAAR.K	879.468	0.00054	2	1	34.58	0	0.598	0|0	sp|P01106|MYC_HUMAN/tr|A0A087WUS5|A0A087WUS5_HUMAN/tr|B3CJD5|B3CJD5_HUMAN/tr|B3CJD2|B3CJD2_HUMAN/tr|B3CJA1|B3CJA1_HUMAN/tr|B3CJD9|B3CJD9_HUMAN/tr|B3CJB9|B3CJB9_HUMAN/tr|B3CJ74|B3CJ74_HUMAN/tr|A0A0B4J1R1|A0A0B4J1R1_HUMAN/tr|B3CJC6|B3CJC6_HUMAN/tr|A0A494C1T8|A0A494C1T8_HUMAN/tr|B3CJ92|B3CJ92_HUMAN/tr|B0B0N9|B0B0N9_HUMAN/tr|B3CJB8|B3CJB8_HUMAN/tr|B3CJ91|B3CJ91_HUMAN/tr|B3CJ72|B3CJ72_HUMAN/tr|B3CJ82|…		8.75	0
	R20220701186_B,16422	K.LISEEDLLR.K	1087.6	0.00063	2	1	41.43	0	0.0234	0|0	sp|P01106|MYC_HUMAN/tr|A0A087WUS5|A0A087WUS5_HUMAN/tr|A0A494C1T8|A0A494C1T8_HUMAN/tr|B4E1N7|B4E1N7_HUMAN/tr|H0YBT0|H0YBT0_HUMAN/tr|Q6LBK7|Q6LBK7_HUMAN/tr|A0A024R9L7|A0A024R9L7_HUMAN		4.14	0
	R20220701186_B,18035	K.LISEEDLLR.K	1087.6	-0.00019	2	1	45.76	0	0.00862	0|0	sp|P01106|MYC_HUMAN/tr|A0A087WUS5|A0A087WUS5_HUMAN/tr|A0A494C1T8|A0A494C1T8_HUMAN/tr|B4E1N7|B4E1N7_HUMAN/tr|H0YBT0|H0YBT0_HUMAN/tr|Q6LBK7|Q6LBK7_HUMAN/tr|A0A024R9L7|A0A024R9L7_HUMAN		4.14	0
	R20220701186_B,14127	K.LISEEDLLRK.R	1215.69	-0.00026	2	1	42.87	0	0.00782	0|0	sp|P01106|MYC_HUMAN/tr|A0A087WUS5|A0A087WUS5_HUMAN/tr|A0A494C1T8|A0A494C1T8_HUMAN/tr|B4E1N7|B4E1N7_HUMAN/tr|H0YBT0|H0YBT0_HUMAN/tr|Q6LBK7|Q6LBK7_HUMAN/tr|A0A024R9L7|A0A024R9L7_HUMAN		4.68	1
	R20220701186_B,10115	K.LVSEK*LASYQAAR.K	1549.83	-0.004	3	1	41.74	0	0.0112	0|0	sp|P01106|MYC_HUMAN/tr|A0A087WUS5|A0A087WUS5_HUMAN/tr|B3CJD5|B3CJD5_HUMAN/tr|B3CJD2|B3CJD2_HUMAN/tr|B3CJA1|B3CJA1_HUMAN/tr|B3CJD9|B3CJD9_HUMAN/tr|B3CJB9|B3CJB9_HUMAN/tr|B3CJ74|B3CJ74_HUMAN/tr|A0A0B4J1R1|A0A0B4J1R1_HUMAN/tr|B3CJC6|B3CJC6_HUMAN/tr|A0A494C1T8|A0A494C1T8_HUMAN/tr|B3CJ92|B3CJ92_HUMAN/tr|B0B0N9|B0B0N9_HUMAN/tr|B3CJB8|B3CJB8_HUMAN/tr|B3CJ91|B3CJ91_HUMAN/tr|B3CJ72|B3CJ72_HUMAN/tr|B3CJ82|…		8.59	1	114.042923 GlyGly (K)
	R20220701186_B,10944	R.DQIPELENNEK.A	1328.63	-0.00089	2	1	55.66	0	0.000323	0|0	sp|P01106|MYC_HUMAN/tr|A0A087WUS5|A0A087WUS5_HUMAN/tr|A0A494C1T8|A0A494C1T8_HUMAN/tr|B4E1N7|B4E1N7_HUMAN/tr|H0YBT0|H0YBT0_HUMAN/tr|A0A024R9L7|A0A024R9L7_HUMAN		4	0
	R20220701186_B,11162	R.DQIPELENNEK.A	1328.63	-0.00197	2	1	55.62	0	0.000321	0|0	sp|P01106|MYC_HUMAN/tr|A0A087WUS5|A0A087WUS5_HUMAN/tr|A0A494C1T8|A0A494C1T8_HUMAN/tr|B4E1N7|B4E1N7_HUMAN/tr|H0YBT0|H0YBT0_HUMAN/tr|A0A024R9L7|A0A024R9L7_HUMAN		4	0
	R20220701186_B,12657	R.DQIPELENNEK.A	1328.63	-5e-05	2	1	26.22	0	0.283	0|0	sp|P01106|MYC_HUMAN/tr|A0A087WUS5|A0A087WUS5_HUMAN/tr|A0A494C1T8|A0A494C1T8_HUMAN/tr|B4E1N7|B4E1N7_HUMAN/tr|H0YBT0|H0YBT0_HUMAN/tr|A0A024R9L7|A0A024R9L7_HUMAN		4	0
	R20220701186_B,2154	R.K*DSGSPNPAR.G	1142.55	-0.00041	3	1	35.5	0	0.0277	0|0	sp|P01106|MYC_HUMAN/tr|A0A087WUS5|A0A087WUS5_HUMAN/tr|B3CJD5|B3CJD5_HUMAN/tr|B3CJ63|B3CJ63_HUMAN/tr|B3CJ66|B3CJ66_HUMAN/tr|B3CJD2|B3CJD2_HUMAN/tr|B3CJA1|B3CJA1_HUMAN/tr|B3CJD9|B3CJD9_HUMAN/tr|B3CJB9|B3CJB9_HUMAN/tr|B3CJ74|B3CJ74_HUMAN/tr|A0A0B4J1R1|A0A0B4J1R1_HUMAN/tr|B3CJC6|B3CJC6_HUMAN/tr|A0A494C1T8|A0A494C1T8_HUMAN/tr|B3CJ92|B3CJ92_HUMAN/tr|B0B0N9|B0B0N9_HUMAN/tr|B3CJ78|B3CJ78_HUMAN/tr|B3CJB8|…		8.75	1	114.042923 GlyGly (K)
	R20220701186_B,2554	R.K*DSGSPNPAR.G	1142.55	0.00161	2	1	36.94	0	0.0194	0|0	sp|P01106|MYC_HUMAN/tr|A0A087WUS5|A0A087WUS5_HUMAN/tr|B3CJD5|B3CJD5_HUMAN/tr|B3CJ63|B3CJ63_HUMAN/tr|B3CJ66|B3CJ66_HUMAN/tr|B3CJD2|B3CJD2_HUMAN/tr|B3CJA1|B3CJA1_HUMAN/tr|B3CJD9|B3CJD9_HUMAN/tr|B3CJB9|B3CJB9_HUMAN/tr|B3CJ74|B3CJ74_HUMAN/tr|A0A0B4J1R1|A0A0B4J1R1_HUMAN/tr|B3CJC6|B3CJC6_HUMAN/tr|A0A494C1T8|A0A494C1T8_HUMAN/tr|B3CJ92|B3CJ92_HUMAN/tr|B0B0N9|B0B0N9_HUMAN/tr|B3CJ78|B3CJ78_HUMAN/tr|B3CJB8|…		8.75	1	114.042923 GlyGly (K)
	R20220701186_B,2089	R.KDSGSPNPAR.G	1028.51	-0.0004	3	1	56.36	0	0.00023	0|0	sp|P01106|MYC_HUMAN/tr|A0A087WUS5|A0A087WUS5_HUMAN/tr|B3CJD5|B3CJD5_HUMAN/tr|B3CJ63|B3CJ63_HUMAN/tr|B3CJ66|B3CJ66_HUMAN/tr|B3CJD2|B3CJD2_HUMAN/tr|B3CJA1|B3CJA1_HUMAN/tr|B3CJD9|B3CJD9_HUMAN/tr|B3CJB9|B3CJB9_HUMAN/tr|B3CJ74|B3CJ74_HUMAN/tr|A0A0B4J1R1|A0A0B4J1R1_HUMAN/tr|B3CJC6|B3CJC6_HUMAN/tr|A0A494C1T8|A0A494C1T8_HUMAN/tr|B3CJ92|B3CJ92_HUMAN/tr|B0B0N9|B0B0N9_HUMAN/tr|B3CJ78|B3CJ78_HUMAN/tr|B3CJB8|…		8.75	1
	R20220701186_B,2091	R.KDSGSPNPAR.G	1028.51	-0.00049	2	1	69.47	0	1.13e-05	0|0	sp|P01106|MYC_HUMAN/tr|A0A087WUS5|A0A087WUS5_HUMAN/tr|B3CJD5|B3CJD5_HUMAN/tr|B3CJ63|B3CJ63_HUMAN/tr|B3CJ66|B3CJ66_HUMAN/tr|B3CJD2|B3CJD2_HUMAN/tr|B3CJA1|B3CJA1_HUMAN/tr|B3CJD9|B3CJD9_HUMAN/tr|B3CJB9|B3CJB9_HUMAN/tr|B3CJ74|B3CJ74_HUMAN/tr|A0A0B4J1R1|A0A0B4J1R1_HUMAN/tr|B3CJC6|B3CJC6_HUMAN/tr|A0A494C1T8|A0A494C1T8_HUMAN/tr|B3CJ92|B3CJ92_HUMAN/tr|B0B0N9|B0B0N9_HUMAN/tr|B3CJ78|B3CJ78_HUMAN/tr|B3CJB8|…		8.75	1
	R20220701186_B,2235	R.KDYPAAK.R	792.425	-6e-05	2	1	38.99	0	0.0299	0|0	sp|P01106|MYC_HUMAN/tr|A0A087WUS5|A0A087WUS5_HUMAN/tr|A0A494C1T8|A0A494C1T8_HUMAN/tr|B4E1N7|B4E1N7_HUMAN/tr|H0YBT0|H0YBT0_HUMAN/tr|A0A024R9L7|A0A024R9L7_HUMAN		8.5	1
	R20220701186_B,1364	R.QISNNR.K	731.379	-0.00033	2	1	27.76	0	0.441	0|0	sp|P01106|MYC_HUMAN/tr|A0A087WUS5|A0A087WUS5_HUMAN/tr|A0A494C1T8|A0A494C1T8_HUMAN/tr|B4E1N7|B4E1N7_HUMAN/tr|H0YBT0|H0YBT0_HUMAN/tr|A0A024R9L7|A0A024R9L7_HUMAN		9.75	0
	R20220701186_B,1479	R.QISNNR.K	731.379	-0.00039	2	1	22.27	0	1.56	0|0	sp|P01106|MYC_HUMAN/tr|A0A087WUS5|A0A087WUS5_HUMAN/tr|A0A494C1T8|A0A494C1T8_HUMAN/tr|B4E1N7|B4E1N7_HUMAN/tr|H0YBT0|H0YBT0_HUMAN/tr|A0A024R9L7|A0A024R9L7_HUMAN		9.75	0
	R20220701186_B,1739	R.QISNNR.K	731.379	-0.00011	2	1	37.45	0	0.0474	0|0	sp|P01106|MYC_HUMAN/tr|A0A087WUS5|A0A087WUS5_HUMAN/tr|A0A494C1T8|A0A494C1T8_HUMAN/tr|B4E1N7|B4E1N7_HUMAN/tr|H0YBT0|H0YBT0_HUMAN/tr|A0A024R9L7|A0A024R9L7_HUMAN		9.75	0
	R20220701186_B,1854	R.QISNNR.K	731.379	1e-05	2	1	35.18	0	0.0799	0|0	sp|P01106|MYC_HUMAN/tr|A0A087WUS5|A0A087WUS5_HUMAN/tr|A0A494C1T8|A0A494C1T8_HUMAN/tr|B4E1N7|B4E1N7_HUMAN/tr|H0YBT0|H0YBT0_HUMAN/tr|A0A024R9L7|A0A024R9L7_HUMAN		9.75	0
	R20220701186_B,2025	R.QISNNR.K	731.379	-0.00027	2	1	35.36	0	0.0766	0|0	sp|P01106|MYC_HUMAN/tr|A0A087WUS5|A0A087WUS5_HUMAN/tr|A0A494C1T8|A0A494C1T8_HUMAN/tr|B4E1N7|B4E1N7_HUMAN/tr|H0YBT0|H0YBT0_HUMAN/tr|A0A024R9L7|A0A024R9L7_HUMAN		9.75	0
	R20220701186_B,18031	R.SFFALR.D	740.409	-0.00031	2	1	21.41	0	0.349	0|0	sp|P01106|MYC_HUMAN/tr|A0A087WUS5|A0A087WUS5_HUMAN/tr|A0A494C1T8|A0A494C1T8_HUMAN/tr|B4E1N7|B4E1N7_HUMAN/tr|H0YBT0|H0YBT0_HUMAN/tr|A0A024R9L7|A0A024R9L7_HUMAN		9.47	0
	R20220701186_B,2410	R.SSDTEENVK*R.R	1278.59	-0.00042	3	1	26.35	0	0.243	0|0	sp|P01106|MYC_HUMAN/tr|A0A087WUS5|A0A087WUS5_HUMAN/tr|A0A494C1T8|A0A494C1T8_HUMAN/tr|B4E1N7|B4E1N7_HUMAN/tr|H0YBT0|H0YBT0_HUMAN/tr|A0A024R9L7|A0A024R9L7_HUMAN		4.68	1	114.042923 GlyGly (K)
	R20220701186_B,2414	R.SSDTEENVK*R.R	1278.59	-0.00018	2	1	67.01	0	2.09e-05	0|0	sp|P01106|MYC_HUMAN/tr|A0A087WUS5|A0A087WUS5_HUMAN/tr|A0A494C1T8|A0A494C1T8_HUMAN/tr|B4E1N7|B4E1N7_HUMAN/tr|H0YBT0|H0YBT0_HUMAN/tr|A0A024R9L7|A0A024R9L7_HUMAN		4.68	1	114.042923 GlyGly (K)
	R20220701186_B,2427	R.SSDTEENVK.R	1008.45	-0.00083	2	1	21.67	0	0.497	0|0	sp|P01106|MYC_HUMAN/tr|A0A087WUS5|A0A087WUS5_HUMAN/tr|A0A494C1T8|A0A494C1T8_HUMAN/tr|B4E1N7|B4E1N7_HUMAN/tr|H0YBT0|H0YBT0_HUMAN/tr|A0A024R9L7|A0A024R9L7_HUMAN		4.14	0
	R20220701186_B,2350	R.SSDTEENVKR.R	1164.55	-0.00018	3	1	54.05	0	0.000456	0|0	sp|P01106|MYC_HUMAN/tr|A0A087WUS5|A0A087WUS5_HUMAN/tr|A0A494C1T8|A0A494C1T8_HUMAN/tr|B4E1N7|B4E1N7_HUMAN/tr|H0YBT0|H0YBT0_HUMAN/tr|A0A024R9L7|A0A024R9L7_HUMAN		4.68	1
	R20220701186_B,2355	R.SSDTEENVKR.R	1164.55	-0.00122	2	1	75.04	0	3.65e-06	0|0	sp|P01106|MYC_HUMAN/tr|A0A087WUS5|A0A087WUS5_HUMAN/tr|A0A494C1T8|A0A494C1T8_HUMAN/tr|B4E1N7|B4E1N7_HUMAN/tr|H0YBT0|H0YBT0_HUMAN/tr|A0A024R9L7|A0A024R9L7_HUMAN		4.68	1
	R20220701186_B,3161	R.THNVLER.Q	868.464	-0.00012	2	1	23.06	0	0.49	0|0	sp|P01106|MYC_HUMAN/tr|A0A087WUS5|A0A087WUS5_HUMAN/tr|A0A494C1T8|A0A494C1T8_HUMAN/tr|B4E1N7|B4E1N7_HUMAN/tr|H0YBT0|H0YBT0_HUMAN/tr|A0A024R9L7|A0A024R9L7_HUMAN		6.41	0
	R20220701186_B,5217	R.THNVLER.Q	868.464	0.00014	2	1	21.33	0	0.73	0|0	sp|P01106|MYC_HUMAN/tr|A0A087WUS5|A0A087WUS5_HUMAN/tr|A0A494C1T8|A0A494C1T8_HUMAN/tr|B4E1N7|B4E1N7_HUMAN/tr|H0YBT0|H0YBT0_HUMAN/tr|A0A024R9L7|A0A024R9L7_HUMAN		6.41	0
	R20220701186_B,4304	R.VK*LDSVR.V	930.537	-0.00031	3	1	27.58	0	0.409	0|0	sp|P01106|MYC_HUMAN/tr|A0A087WUS5|A0A087WUS5_HUMAN/tr|A0A494C1T8|A0A494C1T8_HUMAN/tr|B4E1N7|B4E1N7_HUMAN/tr|H0YBT0|H0YBT0_HUMAN/tr|A0A024R9L7|A0A024R9L7_HUMAN		8.72	1	114.042923 GlyGly (K)
	R20220701186_B,4112	R.VKLDSVR.V	816.494	0.00047	2	1	41.91	0	0.0125	0|0	sp|P01106|MYC_HUMAN/tr|A0A087WUS5|A0A087WUS5_HUMAN/tr|A0A494C1T8|A0A494C1T8_HUMAN/tr|B4E1N7|B4E1N7_HUMAN/tr|H0YBT0|H0YBT0_HUMAN/tr|A0A024R9L7|A0A024R9L7_HUMAN		8.72	1
	R20220701186_B,17001	R.VVENQQPPATM#PLNVSFTNR.N	2258.12	-0.00046	3	1	30.51	0	0.187	0|0	tr|A0A087WUS5|A0A087WUS5_HUMAN/tr|B3CJD9|B3CJD9_HUMAN/tr|B3CJB8|B3CJB8_HUMAN/tr|B3CJB1|B3CJB1_HUMAN/tr|B3CJ91|B3CJ91_HUMAN/tr|B3CJ94|B3CJ94_HUMAN/tr|B3CJ87|B3CJ87_HUMAN/tr|B3CJ89|B3CJ89_HUMAN/tr|B3CJ69|B3CJ69_HUMAN/tr|B3CJ64|B3CJ64_HUMAN/tr|B3CJD1|B3CJD1_HUMAN		5.97	0	15.994919 Oxidation (M)
